# Supplementary material for: MiR-574-5p: A Circulating Marker of Thoracic Aortic Aneurysm
Source: Int J Mol Sci. 2019 Aug 12;20(16):3924. doi: 10.3390/ijms20163924 (PMC6720007; doi:10.3390/ijms20163924)
Supplement: Supplementary file 1 [file ijms-20-03924-s001.zip]

Archive with 3 entries (2 files):
- ijms-552299-supplementary/
- ijms-552299-supplementary/Supplementary material Int J Mol Sci.pdf
- ijms-552299-supplementary/Supplementary Table S5.xlsx
