# Supplementary material for: MiR-574-5p: A Circulating Marker of Thoracic Aortic Aneurysm
Source: Int J Mol Sci. 2019 Aug 12;20(16):3924. doi: 10.3390/ijms20163924 (PMC6720007; doi:10.3390/ijms20163924)
Supplement: Supplementary file 1 [file ijms-20-03924-s001.zip › ijms-552299-supplementary/Supplementary Table S5.xlsx]

## Sheet: Legend
Supplementary Table S5 – Biological processes enriched in module 1; module 3; module 4; module 5; module 6 and module 7. FDR : false discovery rate.

## Sheet: module1
Term	PValue	FDR (%)	Fold Enrichment	Genes
GO:0048545~response to steroid hormone stimulus	0.00137538	1.92563	16.5784	CCL2, MFGE8, AURKA, AQP1
GO:0019725~cellular homeostasis	0.00181874	2.53899	8.53825	HSP90B1, CCL2, PRDX4, PLG, SOD2
GO:0042981~regulation of apoptosis	0.00184463	2.57469	5.93854	HSP90B1, CCL2, PLG, WWOX, TP73, SOD2
GO:0043067~regulation of programmed cell death	0.00192764	2.68909	5.88003	HSP90B1, CCL2, PLG, WWOX, TP73, SOD2
GO:0010941~regulation of cell death	0.00195947	2.73292	5.85839	HSP90B1, CCL2, PLG, WWOX, TP73, SOD2
GO:0009611~response to wounding	0.00291056	4.03427	7.50721	IL17A, CCL2, PLG, TP73, SOD2

## Sheet: module3
Term	PValue	FDR (%)	Fold Enrichment	Genes
GO:0030198~extracellular matrix organization	2.97059e-12	4.82451e-09	28.6169	COL4A2, COL14A1, MMP9, ELN, COL3A1, COL1A2, HSPG2, COL2A1, COL1A1, LOX, TGFB2
GO:0042127~regulation of cell proliferation	1.00634e-10	1.63436e-07	6.53194	NOX4, HYAL1, FGFR4, BMP2, TNF, AIF1, EDN1, MMP7, ST8SIA1, TNFSF12, SPARC, TGFB1, TIMP1, TGFB2, IGF1R, LAMA5, LAMB1, FGF1, THBS1
GO:0043062~extracellular structure organization	2.68125e-10	4.35454e-07	18.2587	COL4A2, COL14A1, MMP9, ELN, COL3A1, COL1A2, HSPG2, COL2A1, COL1A1, LOX, TGFB2
GO:0030199~collagen fibril organization	7.33642e-10	1.19149e-06	65.3076	COL14A1, COL3A1, COL1A2, COL2A1, COL1A1, LOX, TGFB2
GO:0007155~cell adhesion	1.3363e-08	2.17026e-05	6.18423	TNF, COL3A1, HSPG2, COL2A1, ITGB2, MUC4, LAMA2, COL9A1, COL17A1, EZR, COL14A1, ITGAX, COL7A1, LAMA5, LAMB1, THBS1
GO:0022610~biological adhesion	1.36217e-08	2.21226e-05	6.17541	TNF, COL3A1, HSPG2, COL2A1, ITGB2, MUC4, LAMA2, COL9A1, COL17A1, EZR, COL14A1, ITGAX, COL7A1, LAMA5, LAMB1, THBS1
GO:0001501~skeletal system development	1.38298e-08	2.24606e-05	10.1778	COL9A1, BMP2, MMP9, FBN1, EDN1, COL3A1, COL1A2, HSPG2, COL2A1, SPARC, COL1A1, TGFB1
GO:0042476~odontogenesis	3.72569e-08	6.0508e-05	35.0726	BMP2, LAMA5, COL1A2, COL1A1, LAMB1, TGFB1, TGFB2
GO:0030334~regulation of cell migration	1.46562e-07	0.000238028	14.4085	LAMA2, IGF1R, LAMA5, MMP9, EDN1, LAMB1, THBS1, TGFB1, TGFB2
GO:0001568~blood vessel development	1.97752e-07	0.000321163	11.0433	LAMA5, EDN1, COL3A1, COL1A2, TNFSF12, COL1A1, LOX, FGF1, THBS1, TGFB2
GO:0001944~vasculature development	2.42794e-07	0.000394314	10.7793	LAMA5, EDN1, COL3A1, COL1A2, TNFSF12, COL1A1, LOX, FGF1, THBS1, TGFB2
GO:0040012~regulation of locomotion	3.9003e-07	0.000633436	12.6825	LAMA2, IGF1R, LAMA5, MMP9, EDN1, LAMB1, THBS1, TGFB1, TGFB2
GO:0051270~regulation of cell motion	4.05794e-07	0.000659037	12.6168	LAMA2, IGF1R, LAMA5, MMP9, EDN1, LAMB1, THBS1, TGFB1, TGFB2
GO:0030155~regulation of cell adhesion	5.64361e-07	0.000916559	15.7991	LAMA2, TNF, LAMA5, COL1A1, FGF1, THBS1, TGFB1, TGFB2
GO:0030335~positive regulation of cell migration	7.6187e-07	0.00123733	21.28	IGF1R, MMP9, EDN1, LAMB1, THBS1, TGFB1, TGFB2
GO:0051272~positive regulation of cell motion	1.34655e-06	0.00218687	19.3257	IGF1R, MMP9, EDN1, LAMB1, THBS1, TGFB1, TGFB2
GO:0040017~positive regulation of locomotion	1.34655e-06	0.00218687	19.3257	IGF1R, MMP9, EDN1, LAMB1, THBS1, TGFB1, TGFB2
GO:0008284~positive regulation of cell proliferation	1.82537e-06	0.00296449	7.18879	IGF1R, FGFR4, TNF, EDN1, ST8SIA1, TNFSF12, LAMB1, FGF1, TGFB1, TIMP1, TGFB2
GO:0009611~response to wounding	2.26587e-06	0.00367988	6.12589	NOX4, BMP2, TNF, AIF1, EFEMP2, C5, COL3A1, ITGB2, LOX, THBS1, TGFB1, TGFB2
GO:0051216~cartilage development	6.75153e-06	0.0109644	21.9373	COL9A1, BMP2, EDN1, HSPG2, COL2A1, COL1A1
GO:0031589~cell-substrate adhesion	2.66697e-05	0.0433047	16.5649	COL17A1, LAMA5, COL3A1, ITGB2, LAMB1, MUC4
GO:0048762~mesenchymal cell differentiation	3.34945e-05	0.0543837	26.5255	BMP2, LAMA5, EDN1, TGFB1, TGFB2
GO:0014031~mesenchymal cell development	3.34945e-05	0.0543837	26.5255	BMP2, LAMA5, EDN1, TGFB1, TGFB2
GO:0060485~mesenchyme development	3.61894e-05	0.058758	26.0154	BMP2, LAMA5, EDN1, TGFB1, TGFB2
GO:0060349~bone morphogenesis	4.87524e-05	0.079148	54.112	HSPG2, COL2A1, COL1A1, TGFB1
GO:0008544~epidermis development	5.02057e-05	0.0815066	10.293	COL17A1, COL7A1, LAMA5, COL3A1, COL1A2, COL1A1, TGFB2
GO:0001503~ossification	5.75585e-05	0.0934382	14.1162	BMP2, HSPG2, COL2A1, SPARC, COL1A1, TGFB1
GO:0006952~defense response	5.77341e-05	0.0937231	4.83928	NOX4, CRISP3, BMP2, TNF, AIF1, CAMP, C5, TFF3, ITGB2, THBS1, TGFB1
GO:0007398~ectoderm development	7.76055e-05	0.125963	9.51719	COL17A1, COL7A1, LAMA5, COL3A1, COL1A2, COL1A1, TGFB2
GO:0060348~bone development	7.9296e-05	0.128705	13.198	BMP2, HSPG2, COL2A1, SPARC, COL1A1, TGFB1
GO:0009719~response to endogenous stimulus	9.25643e-05	0.150225	6.01244	IGF1R, TNF, TFF3, COL1A1, LOX, THBS1, BIRC2, TGFB1, TGFB2
GO:0007507~heart development	0.000118824	0.192805	8.80893	BMP2, FBN1, EDN1, COL3A1, HSPG2, COL2A1, TGFB2
GO:0032963~collagen metabolic process	0.000137272	0.222706	38.6514	MMP9, COL3A1, MMP7, COL1A1
GO:0006954~inflammatory response	0.000156289	0.253523	6.65994	NOX4, BMP2, TNF, AIF1, C5, ITGB2, THBS1, TGFB1
GO:0044259~multicellular organismal macromolecule metabolic process	0.000186917	0.303135	34.911	MMP9, COL3A1, MMP7, COL1A1
GO:0001525~angiogenesis	0.000189551	0.307401	10.9686	LAMA5, EDN1, TNFSF12, FGF1, THBS1, TGFB2
GO:0060351~cartilage development involved in endochondral bone morphogenesis	0.000191014	0.30977	135.28	HSPG2, COL2A1, COL1A1
GO:0007167~enzyme linked receptor protein signaling pathway	0.000213861	0.346761	6.32889	IGF1R, FGFR4, BMP2, COL3A1, COL1A2, FGF1, TGFB1, TGFB2
GO:0051240~positive regulation of multicellular organismal process	0.000236524	0.383441	7.76197	LAMA2, BMP2, TNF, EDN1, THBS1, TGFB1, TGFB2
GO:0000902~cell morphogenesis	0.000273221	0.442809	6.08	NOX4, IGF1R, BMP2, EZR, LAMA5, LAMB1, TGFB1, TGFB2
GO:0007160~cell-matrix adhesion	0.000295835	0.479377	15.2	COL17A1, LAMA5, COL3A1, ITGB2, MUC4
GO:0008285~negative regulation of cell proliferation	0.000297391	0.481892	5.99579	NOX4, HYAL1, BMP2, TNF, AIF1, THBS1, TGFB1, TGFB2
GO:0044236~multicellular organismal metabolic process	0.000318206	0.515539	29.2497	MMP9, COL3A1, MMP7, COL1A1
GO:0009725~response to hormone stimulus	0.000328642	0.532404	5.89777	IGF1R, TNF, TFF3, COL1A1, LOX, THBS1, TGFB1, TGFB2
GO:0016477~cell migration	0.000457274	0.740064	6.86203	TNF, LAMA5, ITGB2, TNFSF12, THBS1, TGFB1, TGFB2
GO:0043406~positive regulation of MAP kinase activity	0.000497441	0.804825	13.2627	TNF, C5, EDN1, THBS1, TGFB1
GO:0042981~regulation of apoptosis	0.000513822	0.831225	3.70169	MEF2C, IGF1R, TNF, MMP9, COL2A1, TNFSF12, NQO1, THBS1, BIRC2, TGFB1, TGFB2
GO:0007178~transmembrane receptor protein serine/threonine kinase signaling pathway	0.000516169	0.835007	13.134	BMP2, COL3A1, COL1A2, TGFB1, TGFB2
GO:0032989~cellular component morphogenesis	0.000526999	0.852457	5.45209	NOX4, IGF1R, BMP2, EZR, LAMA5, LAMB1, TGFB1, TGFB2
GO:0043067~regulation of programmed cell death	0.000555424	0.898242	3.66522	MEF2C, IGF1R, TNF, MMP9, COL2A1, TNFSF12, NQO1, THBS1, BIRC2, TGFB1, TGFB2
GO:0010941~regulation of cell death	0.000571733	0.924502	3.65173	MEF2C, IGF1R, TNF, MMP9, COL2A1, TNFSF12, NQO1, THBS1, BIRC2, TGFB1, TGFB2
GO:0048545~response to steroid hormone stimulus	0.000628139	1.01528	8.455	TNF, COL1A1, LOX, THBS1, TGFB1, TGFB2
GO:0051674~localization of cell	0.000800208	1.2917	6.16912	TNF, LAMA5, ITGB2, TNFSF12, THBS1, TGFB1, TGFB2
GO:0048870~cell motility	0.000800208	1.2917	6.16912	TNF, LAMA5, ITGB2, TNFSF12, THBS1, TGFB1, TGFB2
GO:0060389~pathway-restricted SMAD protein phosphorylation	0.000828867	1.33767	67.64	BMP2, TGFB1, TGFB2
GO:0007431~salivary gland development	0.000828867	1.33767	67.64	LAMA5, TGFB1, TGFB2
GO:0001958~endochondral ossification	0.000828867	1.33767	67.64	HSPG2, COL2A1, COL1A1
GO:0048514~blood vessel morphogenesis	0.000960983	1.54933	7.69365	LAMA5, EDN1, TNFSF12, FGF1, THBS1, TGFB2
GO:0007517~muscle organ development	0.000960983	1.54933	7.69365	MEF2C, LAMA2, LAMA5, ELN, HSPG2, TGFB2
GO:0008219~cell death	0.000973898	1.57	3.763	MEF2C, HYAL1, TNF, C5, ITGB2, TNFSF12, THBS1, BIRC2, TGFB1, TGFB2
GO:0045995~regulation of embryonic development	0.000977306	1.57545	62.4369	LAMA2, TNF, LAMA5
GO:0010595~positive regulation of endothelial cell migration	0.000977306	1.57545	62.4369	EDN1, THBS1, TGFB1
GO:0010033~response to organic substance	0.000993249	1.60096	3.75257	IGF1R, TNF, COL3A1, TFF3, COL1A1, LOX, THBS1, BIRC2, TGFB1, TGFB2
GO:0016265~death	0.00102286	1.64832	3.73702	MEF2C, HYAL1, TNF, C5, ITGB2, TNFSF12, THBS1, BIRC2, TGFB1, TGFB2
GO:0010647~positive regulation of cell communication	0.00114524	1.84382	5.7566	LAMA2, BMP2, TNF, THBS1, BIRC2, TGFB1, TGFB2
GO:0035295~tube development	0.00115799	1.86416	7.37891	FGFR4, BMP2, LAMA5, EDN1, LOX, FGF1
GO:0045860~positive regulation of protein kinase activity	0.00122988	1.97881	7.27964	TNF, C5, EDN1, THBS1, TGFB1, TGFB2
GO:0045785~positive regulation of cell adhesion	0.00132186	2.12531	18.0373	TNF, FGF1, THBS1, TGFB2
GO:0007179~transforming growth factor beta receptor signaling pathway	0.00132186	2.12531	18.0373	COL3A1, COL1A2, TGFB1, TGFB2
GO:0042325~regulation of phosphorylation	0.00134991	2.16994	4.64481	BMP2, TNF, C5, EDN1, ITGB2, THBS1, TGFB1, TGFB2
GO:0001666~response to hypoxia	0.00138094	2.2193	10.0955	EDN1, THBS1, BIRC2, TGFB1, TGFB2
GO:0033674~positive regulation of kinase activity	0.00143779	2.30966	7.02753	TNF, C5, EDN1, THBS1, TGFB1, TGFB2
GO:0060350~endochondral bone morphogenesis	0.00149315	2.39759	50.73	HSPG2, COL2A1, COL1A1
GO:0043405~regulation of MAP kinase activity	0.0016656	2.67099	9.59433	TNF, C5, EDN1, THBS1, TGFB1
GO:0070482~response to oxygen levels	0.0016656	2.67099	9.59433	EDN1, THBS1, BIRC2, TGFB1, TGFB2
GO:0019220~regulation of phosphate metabolic process	0.00169805	2.72236	4.46285	BMP2, TNF, C5, EDN1, ITGB2, THBS1, TGFB1, TGFB2
GO:0051174~regulation of phosphorus metabolic process	0.00169805	2.72236	4.46285	BMP2, TNF, C5, EDN1, ITGB2, THBS1, TGFB1, TGFB2
GO:0051347~positive regulation of transferase activity	0.00170155	2.7279	6.764	TNF, C5, EDN1, THBS1, TGFB1, TGFB2
GO:0000904~cell morphogenesis involved in differentiation	0.00182956	2.93027	6.65311	IGF1R, BMP2, LAMA5, LAMB1, TGFB1, TGFB2
GO:0001837~epithelial to mesenchymal transition	0.00189499	3.03356	45.0933	BMP2, TGFB1, TGFB2
GO:0002062~chondrocyte differentiation	0.00189499	3.03356	45.0933	COL9A1, HSPG2, COL2A1
GO:0009628~response to abiotic stimulus	0.00202627	3.24049	5.14652	BMP2, TNF, COL3A1, ST8SIA1, COL1A1, THBS1, TGFB1
GO:0007229~integrin-mediated signaling pathway	0.00206157	3.29606	15.4606	ITGAX, LAMA5, COL3A1, ITGB2
GO:0035272~exocrine system development	0.00211304	3.37703	42.72	LAMA5, TGFB1, TGFB2
GO:0050678~regulation of epithelial cell proliferation	0.00214707	3.43053	15.2428	LAMB1, FGF1, TGFB1, TGFB2
GO:0032570~response to progesterone stimulus	0.00234241	3.73708	40.584	THBS1, TGFB1, TGFB2
GO:0001763~morphogenesis of a branching structure	0.00241673	3.85348	14.6249	BMP2, LAMA5, EDN1, TGFB1
GO:0051017~actin filament bundle formation	0.002583	4.11342	38.6514	EZR, AIF1, ELN
GO:0043525~positive regulation of neuron apoptosis	0.00283475	4.50572	36.8945	TNF, NQO1, TGFB2

## Sheet: module4
Term	PValue	FDR (%)	Fold Enrichment	Genes
GO:0042127~regulation of cell proliferation	3.4202e-24	6.03523e-21	5.11034	HRAS, NRP1, PPARG, PTEN, DDR2, CTNNB1, AGTR1, CASP3, APOE, ILK, APOH, IL1B, NOS3, MYC, EGFR, TP53, CDK6, IRS1, MMP12, MYCN, HES1, CCND1, HIF1A, ALOX15B, JUN, MDM2, PDGFRB, EIF2AK2, FGFR2, PRKCZ, CAV1, STK11, KITLG, KIT, POU1F1, CALR, PIN1, VCAM1, PTK2B, AGT, NPM1, RUNX2, FLT1, SMAD4, SMAD3, IGF1, STAT1, SIRT1, BRCA1, KDR, CDKN1A, CDKN1B, ETS1, HBEGF, MTOR
GO:0051174~regulation of phosphorus metabolic process	1.66689e-22	2.94137e-19	6.48319	PRKCZ, CAV1, ADORA2B, KITLG, KIT, TTN, PTEN, PIN1, AKT1, CDC42, SPRY2, APP, CASP3, PAK2, PTK2B, APOE, HEXIM1, MAP3K1, AGT, ILK, NPM1, RAC1, IL1B, PAK1, EGFR, FLT1, SOCS1, MET, SMAD4, SMAD3, IGF1, HGF, IL22, IRS1, PRKCD, CDKN1A, CCND1, YWHAG, CDKN1B, PSEN1, JUN, PDGFRB, MTOR
GO:0019220~regulation of phosphate metabolic process	1.66689e-22	2.94137e-19	6.48319	PRKCZ, CAV1, ADORA2B, KITLG, KIT, TTN, PTEN, PIN1, AKT1, CDC42, SPRY2, APP, CASP3, PAK2, PTK2B, APOE, HEXIM1, MAP3K1, AGT, ILK, NPM1, RAC1, IL1B, PAK1, EGFR, FLT1, SOCS1, MET, SMAD4, SMAD3, IGF1, HGF, IL22, IRS1, PRKCD, CDKN1A, CCND1, YWHAG, CDKN1B, PSEN1, JUN, PDGFRB, MTOR
GO:0042325~regulation of phosphorylation	3.16675e-22	5.58801e-19	6.5906	PRKCZ, CAV1, ADORA2B, KITLG, KIT, TTN, PTEN, PIN1, AKT1, CDC42, SPRY2, APP, CASP3, PAK2, PTK2B, APOE, HEXIM1, MAP3K1, AGT, ILK, NPM1, RAC1, IL1B, PAK1, EGFR, FLT1, SOCS1, MET, SMAD4, IGF1, HGF, IL22, IRS1, PRKCD, CDKN1A, CCND1, YWHAG, CDKN1B, PSEN1, JUN, PDGFRB, MTOR
GO:0051270~regulation of cell motion	7.45426e-19	1.31537e-15	10.2298	RTN4, NRP1, KIT, GREM1, PTEN, AKT1, APOE, PTK2B, MAP3K1, AGT, ILK, RAC1, APOH, EGFR, FLT1, SMAD3, ACTN1, IGF1, IRS1, KDR, LAMA4, CDKN1B, HIF1A, ETS1, ALOX15B, PDGFRB, HBEGF
GO:0043067~regulation of programmed cell death	1.01618e-18	1.79314e-15	4.41267	RTN4, HMGB1, PRKCZ, HRAS, CDH1, KIT, CALR, PTEN, SRC, AKT1, APP, CASP3, BAG1, APOE, MAP3K1, AGT, ILK, NPM1, RAC1, APOH, IL1B, NOS3, HSPA5, NDUFS3, MYC, ANGPTL4, EGFR, LGALS1, TP53, SMAD3, IGF1, ACTN1, BIRC5, HGF, STAT1, SIRT1, BRCA1, NCSTN, SERPINB9, CDKN1A, CDKN1B, PSEN1, ETS1, ALOX15B, JUN, GSK3B, HSPB1, CTSB, ABL1
GO:0010941~regulation of cell death	1.18072e-18	2.08349e-15	4.39643	RTN4, HMGB1, PRKCZ, HRAS, CDH1, KIT, CALR, PTEN, SRC, AKT1, APP, CASP3, BAG1, APOE, MAP3K1, AGT, ILK, NPM1, RAC1, APOH, IL1B, NOS3, HSPA5, NDUFS3, MYC, ANGPTL4, EGFR, LGALS1, TP53, SMAD3, IGF1, ACTN1, BIRC5, HGF, STAT1, SIRT1, BRCA1, NCSTN, SERPINB9, CDKN1A, CDKN1B, PSEN1, ETS1, ALOX15B, JUN, GSK3B, HSPB1, CTSB, ABL1
GO:0042981~regulation of apoptosis	3.95413e-18	6.97739e-15	4.36563	RTN4, HMGB1, PRKCZ, HRAS, CDH1, CALR, PTEN, SRC, AKT1, APP, CASP3, BAG1, APOE, MAP3K1, AGT, ILK, NPM1, RAC1, APOH, IL1B, NOS3, HSPA5, NDUFS3, MYC, ANGPTL4, EGFR, LGALS1, TP53, SMAD3, IGF1, ACTN1, BIRC5, HGF, STAT1, SIRT1, BRCA1, NCSTN, SERPINB9, CDKN1A, CDKN1B, PSEN1, ETS1, ALOX15B, JUN, GSK3B, HSPB1, CTSB, ABL1
GO:0051338~regulation of transferase activity	4.72656e-18	8.34041e-15	6.68341	PRKCZ, CAV1, ADORA2B, PPARG, KITLG, KIT, TTN, PTEN, AKT1, CDC42, SPRY2, APP, CASP3, PAK2, PTK2B, APOE, HEXIM1, MAP3K1, ILK, NPM1, RAC1, IL1B, PAK1, EGFR, FLT1, MET, HGF, IRS1, CDKN1A, CCND1, YWHAG, CDKN1B, PSEN1, MTOR
GO:0031328~positive regulation of cellular biosynthetic process	1.05061e-17	1.85389e-14	4.69704	E2F1, HRAS, ADORA2B, PPARG, KITLG, CALR, POU1F1, CTNNB1, AKT1, CCNE1, TNFRSF1A, WNT1, APP, APOE, PTK2B, MAP3K1, AGT, NPM1, FOXF2, IL1B, RUNX2, MYC, NR1H3, SREBF1, EGFR, AR, HSP90AA1, CREBBP, TP53, SMAD4, SMAD3, IGF1, ARNTL, IL22, IRS1, PPARGC1A, BRCA1, USF2, HES1, HIF1A, SP1, ETS1, JUN, MTOR
GO:0043549~regulation of kinase activity	1.17946e-17	2.08125e-14	6.75939	PRKCZ, CAV1, ADORA2B, KITLG, KIT, TTN, PTEN, AKT1, CDC42, SPRY2, APP, CASP3, PAK2, PTK2B, APOE, HEXIM1, MAP3K1, ILK, RAC1, NPM1, IL1B, PAK1, EGFR, FLT1, MET, HGF, IRS1, CDKN1A, CCND1, YWHAG, CDKN1B, PSEN1, MTOR
GO:0008284~positive regulation of cell proliferation	1.50886e-17	2.66251e-14	6.18201	FGFR2, PRKCZ, HRAS, NRP1, KITLG, KIT, CALR, DDR2, VCAM1, PTK2B, AGT, ILK, NPM1, IL1B, MYC, RUNX2, EGFR, FLT1, IGF1, CDK6, STAT1, IRS1, MMP12, KDR, MYCN, HES1, CDKN1A, CCND1, CDKN1B, HIF1A, JUN, MDM2, PDGFRB, HBEGF, MTOR
GO:0009891~positive regulation of biosynthetic process	1.78947e-17	3.15767e-14	4.62945	E2F1, HRAS, ADORA2B, PPARG, KITLG, CALR, POU1F1, CTNNB1, AKT1, CCNE1, TNFRSF1A, WNT1, APP, APOE, PTK2B, MAP3K1, AGT, NPM1, FOXF2, IL1B, RUNX2, MYC, NR1H3, SREBF1, EGFR, AR, HSP90AA1, CREBBP, TP53, SMAD4, SMAD3, IGF1, ARNTL, IL22, IRS1, PPARGC1A, BRCA1, USF2, HES1, HIF1A, SP1, ETS1, JUN, MTOR
GO:0010604~positive regulation of macromolecule metabolic process	3.67609e-16	5.88418e-13	4.01032	E2F1, HRAS, CAV1, PPARG, KITLG, KIT, CALR, POU1F1, PIN1, CTNNB1, AKT1, CCNE1, TNFRSF1A, WNT1, AGTR1, APP, PTK2B, APOE, MAP3K1, AGT, FOXF2, IL1B, RUNX2, MYC, NR1H3, SREBF1, AR, CREBBP, TP53, SMAD4, SMAD3, IGF1, ARNTL, IL22, IRS1, PPARGC1A, BRCA1, USF2, HES1, CCND1, HIF1A, SP1, PSEN1, ETS1, JUN, MDM2, MTOR
GO:0030334~regulation of cell migration	9.94268e-16	1.76525e-12	9.95183	EGFR, RTN4, FLT1, SMAD3, IGF1, KIT, GREM1, IRS1, PTEN, KDR, AKT1, LAMA4, HIF1A, APOE, ALOX15B, PTK2B, AGT, MAP3K1, ILK, RAC1, APOH, HBEGF, PDGFRB
GO:0006928~cell motion	1.07125e-15	1.95399e-12	5.38811	ITGAL, NRP1, KITLG, ARF6, KIT, CDH2, PTEN, SRC, VCAM1, WNT1, APP, PTK2, PTK2B, RAC1, IL1B, NOS3, FN1, FLT1, MET, IGF1, NRXN1, MYH9, SLIT2, VASP, KDR, HIF1A, PSEN1, ID1, FYN, SERPINB5, ETS1, LRP6, PDGFRB, HBEGF, HSPB1
GO:0040012~regulation of locomotion	1.31068e-15	2.35367e-12	9.14054	EGFR, RTN4, FLT1, SMAD3, IGF1, KIT, GREM1, IRS1, PTEN, SLIT2, KDR, AKT1, LAMA4, HIF1A, APOE, ALOX15B, PTK2B, AGT, MAP3K1, ILK, RAC1, APOH, HBEGF, PDGFRB
GO:0043085~positive regulation of catalytic activity	2.6755e-15	4.70735e-12	5.06245	PRKCZ, CAV1, ADORA2B, KITLG, KIT, PIN1, AKT1, CDC42, AGTR1, APOE, PTK2B, MAP3K1, AGT, ILK, NPM1, RAC1, APOH, IL1B, NOS3, PAK1, MYC, NR1H3, EGFR, FLT1, MET, TP53, SMAD3, HGF, STAT1, IRS1, NCSTN, CCND1, HIF1A, PSEN1, ABL1, ABL2
GO:0045859~regulation of protein kinase activity	2.81983e-15	4.89608e-12	6.35864	PRKCZ, CAV1, ADORA2B, KITLG, KIT, TTN, PTEN, AKT1, SPRY2, APP, CASP3, PAK2, APOE, PTK2B, HEXIM1, MAP3K1, ILK, NPM1, IL1B, PAK1, EGFR, FLT1, MET, HGF, CDKN1A, CCND1, YWHAG, CDKN1B, PSEN1, MTOR
GO:0001568~blood vessel development	3.18037e-15	5.68434e-12	7.76013	RTN4, CAV1, NRP1, FLT1, CDH2, MYH9, NCL, PTEN, SLIT2, KDR, CTNNB1, ANXA2, AKT1, PTK2, LAMA4, HIF1A, PSEN1, ID1, PTK2B, APOE, JUN, AGT, IL1B, NOS3, CYR61, ANGPTL4
GO:0032535~regulation of cellular component size	3.81724e-15	6.66134e-12	7.28545	FGFR2, RTN4, AR, NRP1, PPARG, TP53, SMAD4, SMAD3, ARF6, GREM1, RPTOR, AKT1, APP, CDKN1A, CDKN1B, GSN, PTK2B, AGT, MAP3K1, ILK, NPM1, RAC1, HBEGF, MTOR, NDUFS3, NPPA, ENO1
GO:0001944~vasculature development	5.55955e-15	9.79217e-12	7.57463	RTN4, CAV1, NRP1, FLT1, CDH2, MYH9, NCL, PTEN, SLIT2, KDR, CTNNB1, ANXA2, AKT1, PTK2, LAMA4, HIF1A, PSEN1, ID1, PTK2B, APOE, JUN, AGT, IL1B, NOS3, CYR61, ANGPTL4
GO:0051173~positive regulation of nitrogen compound metabolic process	1.00703e-14	1.78302e-11	4.42834	E2F1, HRAS, ADORA2B, PPARG, KITLG, CALR, POU1F1, CTNNB1, AKT1, CCNE1, TNFRSF1A, WNT1, APP, APOE, MAP3K1, FOXF2, IL1B, MYC, RUNX2, NR1H3, SREBF1, EGFR, AR, HSP90AA1, CREBBP, SMAD4, TP53, SMAD3, IGF1, ARNTL, IL22, PPARGC1A, BRCA1, USF2, HES1, HIF1A, SP1, ETS1, JUN
GO:0009991~response to extracellular stimulus	2.59768e-14	4.58411e-11	7.9772	SREBF1, A2M, CAV1, ADORA2B, PPARG, TP53, MGP, STAT1, PPARGC1A, SIRT1, PTEN, USF2, RPTOR, AKT1, CCNE1, CCND1, CDKN1A, PSEN1, GSN, JUN, IL1B, MTOR, ALOX5, HSPA5
GO:0006468~protein amino acid phosphorylation	3.08356e-14	5.44675e-11	4.27564	FGFR2, PRKCZ, ADORA2B, TBK1, STK11, KIT, TTN, DDR2, SRC, AKT1, APP, PTK2, PAK2, PTK2B, MAP3K1, ILK, IL1B, PAK1, EGFR, ERG, FLT1, MET, CDK6, HGF, STAT1, PRKCD, EPHA2, PRKCB, KDR, PRKD1, CCND1, PSEN1, FYN, GSK3B, PDGFRB, MTOR, ABL1, EIF2AK2, ABL2
GO:0016477~cell migration	5.04983e-14	8.91398e-11	6.88852	FLT1, NRP1, MET, KITLG, CDH2, KIT, MYH9, PTEN, SLIT2, SRC, KDR, VCAM1, WNT1, PTK2, HIF1A, PSEN1, ID1, FYN, PTK2B, RAC1, LRP6, HBEGF, IL1B, PDGFRB, NOS3, FN1
GO:0043069~negative regulation of programmed cell death	5.93443e-14	1.04816e-10	5.90698	PRKCZ, HMGB1, HRAS, KIT, PTEN, AKT1, CASP3, BAG1, APOE, AGT, ILK, NPM1, APOH, IL1B, NOS3, HSPA5, MYC, ANGPTL4, EGFR, TP53, SMAD3, IGF1, BIRC5, HGF, SERPINB9, CDKN1A, PSEN1, GSK3B, HSPB1
GO:0060548~negative regulation of cell death	6.35626e-14	1.12255e-10	5.89057	PRKCZ, HMGB1, HRAS, KIT, PTEN, AKT1, CASP3, BAG1, APOE, AGT, ILK, NPM1, APOH, IL1B, NOS3, HSPA5, MYC, ANGPTL4, EGFR, TP53, SMAD3, IGF1, BIRC5, HGF, SERPINB9, CDKN1A, PSEN1, GSK3B, HSPB1
GO:0008361~regulation of cell size	6.35841e-14	1.12255e-10	8.16437	FGFR2, RTN4, AR, NRP1, PPARG, TP53, SMAD4, SMAD3, GREM1, RPTOR, AKT1, CDKN1A, APP, CDKN1B, PTK2B, AGT, ILK, NPM1, HBEGF, MTOR, NDUFS3, NPPA, ENO1
GO:0048870~cell motility	7.44387e-14	1.31262e-10	6.43113	NRP1, KITLG, KIT, CDH2, PTEN, SRC, VCAM1, WNT1, PTK2, PTK2B, RAC1, IL1B, NOS3, FN1, FLT1, MET, MYH9, SLIT2, KDR, HIF1A, PSEN1, ID1, ETS1, FYN, LRP6, PDGFRB, HBEGF
GO:0051674~localization of cell	7.44387e-14	1.31262e-10	6.43113	NRP1, KITLG, KIT, CDH2, PTEN, SRC, VCAM1, WNT1, PTK2, PTK2B, RAC1, IL1B, NOS3, FN1, FLT1, MET, MYH9, SLIT2, KDR, HIF1A, PSEN1, ID1, ETS1, FYN, LRP6, PDGFRB, HBEGF
GO:0010557~positive regulation of macromolecule biosynthetic process	8.86566e-14	1.5653e-10	4.24881	E2F1, HRAS, PPARG, KITLG, CALR, POU1F1, CTNNB1, AKT1, CCNE1, TNFRSF1A, WNT1, APP, PTK2B, MAP3K1, FOXF2, IL1B, MYC, RUNX2, NR1H3, SREBF1, AR, CREBBP, SMAD4, TP53, SMAD3, IGF1, ARNTL, IL22, IRS1, PPARGC1A, BRCA1, USF2, HES1, HIF1A, SP1, ETS1, JUN, MTOR
GO:0044093~positive regulation of molecular function	9.47917e-14	1.67311e-10	4.49228	PRKCZ, CAV1, ADORA2B, KITLG, KIT, PIN1, AKT1, CDC42, AGTR1, APOE, PTK2B, MAP3K1, AGT, ILK, NPM1, RAC1, APOH, IL1B, NOS3, PAK1, MYC, NR1H3, EGFR, FLT1, MET, TP53, SMAD3, HGF, STAT1, IRS1, NCSTN, CCND1, HIF1A, PSEN1, ABL1, ABL2
GO:0048514~blood vessel morphogenesis	1.0429e-13	1.83953e-10	7.9709	RTN4, CAV1, NRP1, FLT1, CDH2, MYH9, PTEN, NCL, SLIT2, CTNNB1, ANXA2, KDR, PTK2, HIF1A, ID1, APOE, PTK2B, JUN, AGT, IL1B, NOS3, CYR61, ANGPTL4
GO:0031667~response to nutrient levels	2.53152e-13	4.46676e-10	8.16617	SREBF1, A2M, CAV1, PPARG, TP53, MGP, STAT1, PPARGC1A, PTEN, SIRT1, USF2, RPTOR, AKT1, CCNE1, CCND1, PSEN1, GSN, JUN, IL1B, MTOR, ALOX5, HSPA5
GO:0043066~negative regulation of apoptosis	2.9841e-13	5.26601e-10	5.78384	PRKCZ, HMGB1, HRAS, PTEN, AKT1, CASP3, BAG1, APOE, AGT, ILK, NPM1, APOH, IL1B, NOS3, HSPA5, MYC, ANGPTL4, EGFR, TP53, SMAD3, IGF1, BIRC5, HGF, SERPINB9, CDKN1A, PSEN1, GSK3B, HSPB1
GO:0010033~response to organic substance	3.54823e-13	6.26121e-10	3.95541	CAV1, A2M, PPARG, CDH1, PTEN, SRC, CTNNB1, AKT1, CCNE1, TNFRSF1A, CASP3, APOE, PTK2B, GSN, IL1B, NOS3, MYC, CYR61, EGFR, AR, HSP90AA1, APCS, SOCS1, SMAD3, MGP, STAT1, MMP13, IRS1, BRCA1, CDKN1A, CCND1, THBD, ID1, FYN, JUN, HSPB1, MTOR, EIF2AK2, TJP2
GO:0040008~regulation of growth	8.63123e-13	1.52299e-09	5.7899	RTN4, NRP1, PPARG, GREM1, DDR2, AKT1, AGTR1, APP, PTK2, PAK2, APOE, PTK2B, AGT, ILK, NDUFS3, ENO1, CYR61, SOCS1, SMAD4, TP53, SMAD3, IGF1, CDKN1A, CDKN1B, ALOX15B, HBEGF, NPPA
GO:0001525~angiogenesis	1.45966e-12	2.57561e-09	9.38758	RTN4, NRP1, FLT1, MYH9, PTEN, NCL, SLIT2, CTNNB1, ANXA2, KDR, PTK2, HIF1A, ID1, PTK2B, JUN, IL1B, NOS3, CYR61, ANGPTL4
GO:0070271~protein complex biogenesis	1.46301e-12	2.58168e-09	4.63362	PRKCZ, CAV1, HRAS, DAG1, CDH1, CDH2, CALR, TTN, SRC, CTNNB1, TNFRSF1A, PTK2, PAK2, PTK2B, GSN, MAP3K1, ILK, RAC1, NPM1, MYC, ANGPTL4, HSP90AA1, APCS, CREBBP, SMAD4, TP53, SMAD3, MGP, IRS1, PPARGC1A, FLNA, MDM2
GO:0006461~protein complex assembly	1.46301e-12	2.58168e-09	4.63362	PRKCZ, CAV1, HRAS, DAG1, CDH1, CDH2, CALR, TTN, SRC, CTNNB1, TNFRSF1A, PTK2, PAK2, PTK2B, GSN, MAP3K1, ILK, RAC1, NPM1, MYC, ANGPTL4, HSP90AA1, APCS, CREBBP, SMAD4, TP53, SMAD3, MGP, IRS1, PPARGC1A, FLNA, MDM2
GO:0032268~regulation of cellular protein metabolic process	1.61571e-12	2.85105e-09	4.78239	PRKCZ, CAV1, A2M, KITLG, CALR, PIN1, AKT1, AGTR1, APP, APOE, PTK2B, AGT, MAP3K1, IL1B, PAK1, NR1H3, EGFR, SOCS1, SMAD4, IGF1, IL22, PRKCD, PPARGC1A, BRCA1, CCND1, PSEN1, JUN, MDM2, PDGFRB, HSPB1, MTOR
GO:0001558~regulation of cell growth	1.82086e-12	3.2131e-09	7.91552	RTN4, NRP1, PPARG, TP53, SMAD4, SMAD3, GREM1, DDR2, AKT1, AGTR1, CDKN1A, CDKN1B, PTK2B, APOE, AGT, ILK, HBEGF, NDUFS3, NPPA, CYR61, ENO1
GO:0016310~phosphorylation	1.9027e-12	3.35747e-09	3.65622	FGFR2, PRKCZ, ADORA2B, TBK1, STK11, KIT, TTN, DDR2, SRC, AKT1, APP, PTK2, PAK2, PTK2B, MAP3K1, ILK, IL1B, PAK1, NDUFS3, EGFR, ERG, FLT1, MET, CDK6, HGF, STAT1, PRKCD, EPHA2, PRKCB, KDR, PRKD1, CCND1, PSEN1, FYN, GSK3B, PDGFRB, MTOR, ABL1, EIF2AK2, ABL2
GO:0001932~regulation of protein amino acid phosphorylation	2.15907e-12	3.80983e-09	8.45368	EGFR, PRKCZ, CAV1, SOCS1, SMAD4, IGF1, KITLG, IL22, PRKCD, PIN1, CCND1, PSEN1, PTK2B, JUN, AGT, MAP3K1, IL1B, PDGFRB, MTOR, PAK1
GO:0045935~positive regulation of nucleobase, nucleoside, nucleotide and nucleic acid metabolic process	3.03165e-12	5.34967e-09	4.10152	E2F1, HRAS, ADORA2B, PPARG, KITLG, CALR, POU1F1, CTNNB1, CCNE1, WNT1, TNFRSF1A, APP, APOE, MAP3K1, FOXF2, MYC, RUNX2, NR1H3, SREBF1, AR, CREBBP, SMAD4, TP53, SMAD3, IGF1, ARNTL, IL22, PPARGC1A, BRCA1, USF2, HES1, HIF1A, SP1, ETS1, JUN
GO:0051726~regulation of cell cycle	3.04992e-12	5.3818e-09	5.7439	E2F1, CALR, PTEN, PIN1, AKT1, CDC42, CASP3, APP, HEXIM1, NPM1, IL1B, MYC, EGFR, TP53, SMAD3, IGF1, CDK6, BIRC5, BRCA1, CDKN1A, CCND1, CDKN1B, ALOX15B, ETS1, JUN, MDM2
GO:0043086~negative regulation of catalytic activity	3.4489e-12	6.08589e-09	6.33568	CAST, PRKCZ, CAV1, PPARG, CST3, TP53, BIRC5, SIRT1, FLNA, AKT1, SPRY2, CASP3, YWHAG, CDKN1A, CDKN1B, PSEN1, PAK2, HEXIM1, APOE, ILK, IL1B, NOS3, HSPA5, ANGPTL4
GO:0044092~negative regulation of molecular function	3.71407e-12	6.55371e-09	5.69231	CAST, PRKCZ, CAV1, PPARG, AKT1, SPRY2, CASP3, PAK2, APOE, HEXIM1, ILK, IL1B, NOS3, HSPA5, ANGPTL4, TP53, CST3, BIRC5, PRKCD, SIRT1, FLNA, CDKN1A, YWHAG, CDKN1B, PSEN1, ID1
GO:0043062~extracellular structure organization	7.6941e-12	1.35768e-08	8.52369	LGALS3, CST3, CDH1, POSTN, NRXN1, CDH2, NFKB2, CTNNB1, ANXA2, CSGALNACT1, PTK2, APP, SERAC1, ITGA8, FBLN5, AGT, ILK, FOXF2, CYR61
GO:0012501~programmed cell death	8.43914e-12	1.48916e-08	4.06911	RTN4, E2F1, HRAS, ARF6, KIT, GREM1, PTEN, CTNNB1, AKT1, TNFRSF1A, APP, TNFRSF1B, CASP3, BAG1, PAK2, GSN, PTK2B, MAP3K1, RAC1, IL1B, PAK1, MYC, LGALS1, TP53, SMAD3, BIRC5, STAT1, SIRT1, BRCA1, NCSTN, CDKN1B, PSEN1, JUN, EIF2AK2
GO:0045893~positive regulation of transcription, DNA-dependent	1.06684e-11	1.88252e-08	4.59901	E2F1, PPARG, POU1F1, CTNNB1, CCNE1, WNT1, TNFRSF1A, APP, MAP3K1, FOXF2, MYC, RUNX2, NR1H3, SREBF1, AR, CREBBP, SMAD4, TP53, SMAD3, IGF1, ARNTL, IL22, PPARGC1A, BRCA1, USF2, HES1, HIF1A, SP1, ETS1, JUN
GO:0051254~positive regulation of RNA metabolic process	1.30792e-11	2.30794e-08	4.56077	E2F1, PPARG, POU1F1, CTNNB1, CCNE1, WNT1, TNFRSF1A, APP, MAP3K1, FOXF2, MYC, RUNX2, NR1H3, SREBF1, AR, CREBBP, SMAD4, TP53, SMAD3, IGF1, ARNTL, IL22, PPARGC1A, BRCA1, USF2, HES1, HIF1A, SP1, ETS1, JUN
GO:0009628~response to abiotic stimulus	3.08447e-11	5.4428e-08	5.16639	CAV1, HRAS, PPARG, KIT, AKT1, CASP3, APP, PTK2B, AGT, MAP3K1, RAC1, IL1B, NOS3, MYC, EGFR, TP53, MGP, STAT1, MMP13, BRCA1, CDKN1A, CCND1, THBD, FYN, JUN, HSPB1
GO:0008219~cell death	3.32912e-11	5.8745e-08	3.6613	RTN4, E2F1, HRAS, ARF6, KIT, GREM1, PTEN, CTNNB1, AKT1, TNFRSF1A, APP, TNFRSF1B, CASP3, BAG1, PAK2, GSN, PTK2B, MAP3K1, RAC1, IL1B, PAK1, MYC, AR, LGALS1, TP53, SMAD3, BIRC5, STAT1, SIRT1, BRCA1, NCSTN, CDKN1B, PSEN1, JUN, HSPB1, EIF2AK2
GO:0045944~positive regulation of transcription from RNA polymerase II promoter	3.67474e-11	6.48439e-08	5.12462	E2F1, PPARG, POU1F1, CTNNB1, TNFRSF1A, APP, MAP3K1, MYC, RUNX2, NR1H3, SREBF1, AR, CREBBP, SMAD4, TP53, SMAD3, IGF1, ARNTL, IL22, PPARGC1A, USF2, HES1, HIF1A, SP1, ETS1, JUN
GO:0016265~death	4.03424e-11	7.11876e-08	3.63602	RTN4, E2F1, HRAS, ARF6, KIT, GREM1, PTEN, CTNNB1, AKT1, TNFRSF1A, APP, TNFRSF1B, CASP3, BAG1, PAK2, GSN, PTK2B, MAP3K1, RAC1, IL1B, PAK1, MYC, AR, LGALS1, TP53, SMAD3, BIRC5, STAT1, SIRT1, BRCA1, NCSTN, CDKN1B, PSEN1, JUN, HSPB1, EIF2AK2
GO:0007167~enzyme linked receptor protein signaling pathway	4.03804e-11	7.12546e-08	5.34535	EGFR, FGFR2, NRP1, FLT1, LTBP2, MET, SMAD4, SMAD3, KIT, HGF, DDR2, IRS1, PTEN, EPHA2, FLNA, SRC, KDR, AKT1, PTK2, ID1, PTK2B, JUN, MAP3K1, PDGFRB, HBEGF
GO:0006357~regulation of transcription from RNA polymerase II promoter	4.52326e-11	7.98167e-08	3.62101	E2F1, HMGB1, PPARG, CALR, POU1F1, CTNNB1, TNFRSF1A, APP, HEXIM1, MAP3K1, MYC, RUNX2, ENO1, NR1H3, SREBF1, AR, CREBBP, SMAD4, TP53, SMAD3, IGF1, ARNTL, IL22, SIRT1, PPARGC1A, BRCA1, USF2, MYCN, HES1, HIF1A, SP1, ID1, ETS1, JUN, MDM2, ABL1
GO:0051130~positive regulation of cellular component organization	4.53321e-11	7.99923e-08	7.67603	CAV1, SMAD4, SMAD3, IGF1, ARF6, KIT, CALR, PPARGC1A, SLIT2, AKT1, CDC42, CDKN1B, GSK3B, MAP3K1, ILK, NPM1, RAC1, IL1B, MTOR
GO:0032101~regulation of response to external stimulus	5.0719e-11	8.94979e-08	8.27823	A2M, CAV1, ADORA2B, PPARG, SMAD3, GREM1, SLIT2, ANXA2, KDR, AGTR1, TNFRSF1A, TNFRSF1B, APOE, AGT, KRT1, APOH, NOS3, MTOR
GO:0048754~branching morphogenesis of a tube	6.01335e-11	1.06111e-07	14.6249	NRP1, FLT1, SMAD4, IGF1, MGP, GREM1, MYCN, KDR, CTNNB1, SPRY2, AGT, ILK, CYR61
GO:0045792~negative regulation of cell size	6.2577e-11	1.10423e-07	11.0794	RTN4, NRP1, PPARG, TP53, SMAD4, SMAD3, GREM1, AKT1, CDKN1A, CDKN1B, AGT, MTOR, NDUFS3, NPPA, ENO1
GO:0007155~cell adhesion	7.07997e-11	1.24932e-07	3.65622	ITGAL, NRP1, ITGB4, KITLG, ITGB5, CDH1, ARF6, POSTN, CDH2, DDR2, SRC, CTNNB1, VCAM1, APP, PTK2B, AGT, ILK, RAC1, CYR61, FN1, EGFR, RPSA, MGP, ACTN1, NRXN1, MYH9, HES1, LAMA4, ATP2A2, PSEN1, FBLN5, ITGA8, ABL1, ABL2, ADAM15
GO:0022610~biological adhesion	7.35715e-11	1.29823e-07	3.651	ITGAL, NRP1, ITGB4, KITLG, ITGB5, CDH1, ARF6, POSTN, CDH2, DDR2, SRC, CTNNB1, VCAM1, APP, PTK2B, AGT, ILK, RAC1, CYR61, FN1, EGFR, RPSA, MGP, ACTN1, NRXN1, MYH9, HES1, LAMA4, ATP2A2, PSEN1, FBLN5, ITGA8, ABL1, ABL2, ADAM15
GO:0007242~intracellular signaling cascade	7.92781e-11	1.39893e-07	2.79456	PRKCZ, HRAS, CAV1, ADORA2B, TBK1, ARF6, KIT, CALR, SRC, CTNNB1, AKT1, CCNE1, CDC42, AGTR1, GSN, PTK2B, APOE, MAP3K1, AGT, RAC1, IL1B, PAK1, EGFR, AR, FLT1, SOCS1, MET, TP53, IGF1, HGF, STAT1, IRS1, PRKCD, PPARGC1A, BRCA1, FLNA, PRKCB, PRKD1, CCND1, PSEN1, PLCG1, FYN, GSK3B, PCNA, RHEB, CHN2, MTOR, ABL1
GO:0043933~macromolecular complex subunit organization	1.03608e-10	1.82826e-07	3.60472	PRKCZ, CAV1, HRAS, DAG1, CDH1, CDH2, CALR, TTN, SRC, CTNNB1, TNFRSF1A, AGTR1, PTK2, PAK2, GSN, PTK2B, APOE, MAP3K1, AGT, ILK, NPM1, RAC1, MYC, ANGPTL4, HSP90AA1, APCS, CREBBP, SMAD4, TP53, SMAD3, MGP, IRS1, PPARGC1A, FLNA, MDM2
GO:0030198~extracellular matrix organization	1.23424e-10	2.17792e-07	10.5468	LGALS3, CST3, POSTN, NFKB2, ANXA2, CSGALNACT1, PTK2, APP, SERAC1, ITGA8, FBLN5, AGT, ILK, FOXF2, CYR61
GO:0006915~apoptosis	1.31154e-10	2.31432e-07	3.88701	RTN4, E2F1, HRAS, ARF6, GREM1, PTEN, CTNNB1, AKT1, TNFRSF1A, TNFRSF1B, APP, CASP3, BAG1, PAK2, GSN, PTK2B, MAP3K1, RAC1, IL1B, PAK1, MYC, LGALS1, TP53, SMAD3, BIRC5, STAT1, SIRT1, BRCA1, NCSTN, PSEN1, JUN, EIF2AK2
GO:0006793~phosphorus metabolic process	1.83266e-10	3.23388e-07	3.08129	FGFR2, PRKCZ, ADORA2B, TBK1, STK11, KIT, TTN, PTEN, DDR2, SRC, AKT1, APP, PTK2, PAK2, PTK2B, MAP3K1, ILK, IL1B, PAK1, NDUFS3, EGFR, ERG, FLT1, MET, CDK6, HGF, STAT1, PRKCD, EPHA2, PRKCB, KDR, PRKD1, CCND1, PSEN1, FYN, GSK3B, PDGFRB, MTOR, ABL1, EIF2AK2, ABL2
GO:0006796~phosphate metabolic process	1.83266e-10	3.23388e-07	3.08129	FGFR2, PRKCZ, ADORA2B, TBK1, STK11, KIT, TTN, PTEN, DDR2, SRC, AKT1, APP, PTK2, PAK2, PTK2B, MAP3K1, ILK, IL1B, PAK1, NDUFS3, EGFR, ERG, FLT1, MET, CDK6, HGF, STAT1, PRKCD, EPHA2, PRKCB, KDR, PRKD1, CCND1, PSEN1, FYN, GSK3B, PDGFRB, MTOR, ABL1, EIF2AK2, ABL2
GO:0008283~cell proliferation	2.13213e-10	3.76232e-07	4.52834	E2F1, UCHL1, KITLG, KIT, PTEN, SRC, CTNNB1, PTK2B, AGT, ILK, RAC1, MYC, CYR61, EGFR, AR, ERG, CREBBP, MET, TP53, IGF1, HGF, PRKCD, PRKD1, CSGALNACT1, PSEN1, FYN, PCNA
GO:0010628~positive regulation of gene expression	2.54379e-10	4.48873e-07	3.90164	E2F1, PPARG, KIT, POU1F1, CTNNB1, CCNE1, WNT1, TNFRSF1A, APP, MAP3K1, FOXF2, MYC, RUNX2, NR1H3, SREBF1, AR, CREBBP, SMAD4, TP53, SMAD3, IGF1, ARNTL, IL22, PPARGC1A, BRCA1, USF2, HES1, HIF1A, SP1, ETS1, JUN
GO:0045926~negative regulation of growth	2.6563e-10	4.68726e-07	9.9715	RTN4, NRP1, PPARG, TP53, SMAD4, SMAD3, GREM1, CDKN1A, PTK2, CDKN1B, ALOX15B, AGT, NDUFS3, NPPA, ENO1
GO:0001763~morphogenesis of a branching structure	2.94573e-10	5.198e-07	12.8462	NRP1, FLT1, SMAD4, IGF1, MGP, GREM1, MYCN, KDR, CTNNB1, SPRY2, AGT, ILK, CYR61
GO:0019216~regulation of lipid metabolic process	3.39273e-10	5.98676e-07	9.79344	CAV1, STK11, PPARG, IRS1, PPARGC1A, BRCA1, AKT1, AGTR1, CDC42, APOE, AGT, RAC1, IL1B, MTOR, NR1H3
GO:0033674~positive regulation of kinase activity	3.47222e-10	6.12702e-07	6.33111	EGFR, PRKCZ, FLT1, ADORA2B, MET, KITLG, KIT, HGF, IRS1, AKT1, CDC42, CCND1, PSEN1, PTK2B, MAP3K1, ILK, NPM1, RAC1, IL1B, PAK1
GO:0065003~macromolecular complex assembly	3.54819e-10	6.26109e-07	3.62873	PRKCZ, CAV1, HRAS, DAG1, CDH1, CDH2, CALR, TTN, SRC, CTNNB1, TNFRSF1A, PTK2, PAK2, PTK2B, APOE, GSN, MAP3K1, ILK, RAC1, NPM1, MYC, ANGPTL4, HSP90AA1, APCS, CREBBP, SMAD4, TP53, SMAD3, MGP, IRS1, PPARGC1A, FLNA, MDM2
GO:0045834~positive regulation of lipid metabolic process	4.52427e-10	7.98345e-07	17.4863	AKT1, AGTR1, CDC42, APOE, AGT, PPARG, RAC1, IL1B, PPARGC1A, IRS1, NR1H3
GO:0051348~negative regulation of transferase activity	5.37727e-10	9.48864e-07	10.664	CAV1, PPARG, AKT1, SPRY2, YWHAG, CDKN1A, CASP3, CDKN1B, PSEN1, PAK2, APOE, HEXIM1, ILK, IL1B
GO:0031399~regulation of protein modification process	5.64368e-10	9.95875e-07	5.45334	EGFR, PRKCZ, CAV1, SOCS1, SMAD4, IGF1, KITLG, IL22, PPARGC1A, PRKCD, BRCA1, PIN1, CCND1, PSEN1, PTK2B, JUN, AGT, MAP3K1, IL1B, PDGFRB, MTOR, PAK1
GO:0045941~positive regulation of transcription	5.80291e-10	1.02397e-06	3.88959	E2F1, PPARG, POU1F1, CTNNB1, CCNE1, WNT1, TNFRSF1A, APP, MAP3K1, FOXF2, MYC, RUNX2, NR1H3, SREBF1, AR, CREBBP, SMAD4, TP53, SMAD3, IGF1, ARNTL, IL22, PPARGC1A, BRCA1, USF2, HES1, HIF1A, SP1, ETS1, JUN
GO:0051347~positive regulation of transferase activity	6.63185e-10	1.17025e-06	6.09369	EGFR, PRKCZ, FLT1, ADORA2B, MET, KITLG, KIT, HGF, IRS1, AKT1, CDC42, CCND1, PSEN1, PTK2B, MAP3K1, ILK, NPM1, RAC1, IL1B, PAK1
GO:0010647~positive regulation of cell communication	6.99097e-10	1.23362e-06	5.11203	EGFR, PRKCZ, HRAS, CAV1, FLT1, TBK1, LGALS1, SMAD4, IGF1, KIT, IRS1, RPTOR, SRC, FLNA, CTNNB1, TNFRSF1A, HIF1A, AGT, ITGA8, ILK, RAC1, IL1B, MTOR
GO:0040017~positive regulation of locomotion	6.99186e-10	1.23377e-06	10.4463	EGFR, FLT1, SMAD3, IGF1, KIT, IRS1, SLIT2, KDR, HIF1A, PTK2B, AGT, ILK, HBEGF, PDGFRB
GO:0051272~positive regulation of cell motion	6.99186e-10	1.23377e-06	10.4463	EGFR, FLT1, SMAD3, IGF1, KIT, IRS1, KDR, HIF1A, PTK2B, ETS1, AGT, ILK, HBEGF, PDGFRB
GO:0051129~negative regulation of cellular component organization	8.63684e-10	1.52404e-06	8.23936	RTN4, PRKCZ, HMGB1, NRP1, CST3, ARF6, PTEN, BRCA1, CDC42, PTK2, PSEN1, GSN, MAP3K1, NPM1, RAC1, NR1H3
GO:0031668~cellular response to extracellular stimulus	8.68266e-10	1.53213e-06	13.7108	SREBF1, CCNE1, CDKN1A, CAV1, PSEN1, ADORA2B, JUN, TP53, HSPA5, SIRT1, USF2, RPTOR
GO:0035295~tube development	1.12846e-09	1.99126e-06	6.31528	NRP1, FLT1, SMAD4, IGF1, MGP, GREM1, SLIT2, VASP, CTNNB1, MYCN, KDR, HES1, SPRY2, PSEN1, SP1, AGT, ILK, NOS3, CYR61
GO:0007169~transmembrane receptor protein tyrosine kinase signaling pathway	1.50599e-09	2.65744e-06	6.20251	EGFR, FGFR2, NRP1, FLT1, MET, KIT, HGF, DDR2, IRS1, PTEN, EPHA2, FLNA, SRC, KDR, AKT1, PTK2, PTK2B, PDGFRB, HBEGF
GO:0035239~tube morphogenesis	1.83163e-09	3.23207e-06	8.63673	NRP1, FLT1, SMAD4, IGF1, MGP, GREM1, VASP, MYCN, KDR, CTNNB1, SPRY2, PSEN1, AGT, ILK, CYR61
GO:0006469~negative regulation of protein kinase activity	2.04204e-09	3.60335e-06	10.9266	AKT1, SPRY2, CDKN1A, CAV1, CASP3, YWHAG, CDKN1B, PAK2, PSEN1, HEXIM1, APOE, ILK, IL1B
GO:0043193~positive regulation of gene-specific transcription	2.04204e-09	3.60335e-06	10.9266	HES1, HIF1A, ETS1, MAP3K1, PPARG, TP53, SMAD3, IGF1, POU1F1, PPARGC1A, USF2, CTNNB1, NR1H3
GO:0030335~positive regulation of cell migration	2.66916e-09	4.70996e-06	10.6811	EGFR, FLT1, SMAD3, IGF1, KIT, IRS1, KDR, HIF1A, PTK2B, AGT, ILK, HBEGF, PDGFRB
GO:0033673~negative regulation of kinase activity	3.04364e-09	5.37076e-06	10.5624	AKT1, SPRY2, CDKN1A, CAV1, CASP3, YWHAG, CDKN1B, PAK2, PSEN1, HEXIM1, APOE, ILK, IL1B
GO:0009967~positive regulation of signal transduction	3.47078e-09	6.12449e-06	5.20546	HRAS, CAV1, FLT1, TBK1, LGALS1, SMAD4, IGF1, KIT, IRS1, RPTOR, SRC, FLNA, CTNNB1, TNFRSF1A, HIF1A, AGT, ITGA8, ILK, RAC1, IL1B, MTOR
GO:0032583~regulation of gene-specific transcription	3.72027e-09	6.56474e-06	8.18556	PPARG, TP53, SMAD3, IGF1, POU1F1, SIRT1, PPARGC1A, USF2, CTNNB1, HES1, HIF1A, CDKN1B, ETS1, MAP3K1, NR1H3
GO:0030308~negative regulation of cell growth	3.93775e-09	6.94849e-06	10.3328	RTN4, NRP1, PPARG, TP53, SMAD4, SMAD3, GREM1, CDKN1A, CDKN1B, AGT, NDUFS3, NPPA, ENO1
GO:0008285~negative regulation of cell proliferation	3.95328e-09	6.9759e-06	4.65889	CAV1, STK11, PPARG, TP53, SMAD4, SMAD3, CDK6, POU1F1, PTEN, CASP3, CDKN1A, CDKN1B, ALOX15B, ETS1, APOE, JUN, AGT, ILK, NPM1, APOH, IL1B, NOS3, EIF2AK2
GO:0045596~negative regulation of cell differentiation	6.03015e-09	1.06407e-05	6.09369	RTN4, CAV1, NRP1, CREBBP, PPARG, TP53, SMAD3, IGF1, CDK6, KIT, CALR, SIRT1, CTNNB1, HES1, PTK2, CCND1, PSEN1, NR1H3
GO:0031669~cellular response to nutrient levels	6.16235e-09	1.0874e-05	16.6192	SREBF1, CCNE1, CAV1, PSEN1, JUN, TP53, HSPA5, SIRT1, USF2, RPTOR
GO:0033043~regulation of organelle organization	6.46563e-09	1.14092e-05	6.06561	CAV1, SMAD3, IGF1, ARF6, PPARGC1A, BRCA1, CTNNB1, PIN1, CDC42, CDKN1B, GSN, MAP3K1, ILK, NPM1, RAC1, IL1B, MTOR, MYC
GO:0042592~homeostatic process	7.10194e-09	1.2532e-05	3.21319	PRKCZ, CLCN3, CAV1, PPARG, CALR, CTNNB1, AKT1, AGTR1, APP, CASP3, APOE, PTK2B, AGT, ILK, NPM1, RAC1, IL1B, MYC, P4HB, CREBBP, TP53, IGF1, IRS1, PPARGC1A, USF2, PRKCB, KDR, HIF1A, SP1, ATP2A2, PSEN1, JUN, PDGFRB
GO:0043405~regulation of MAP kinase activity	7.24269e-09	1.27803e-05	7.77918	EGFR, CAV1, ADORA2B, MET, KITLG, KIT, HGF, SPRY2, PSEN1, APOE, PTK2B, MAP3K1, ILK, IL1B, PAK1
GO:0051094~positive regulation of developmental process	7.66921e-09	1.3533e-05	5.26074	PPARG, SMAD4, SMAD3, KITLG, KIT, SLIT2, CTNNB1, AKT1, AGTR1, CCNE1, TNFRSF1A, HIF1A, ETS1, JUN, AGT, ILK, IL1B, NOS3, RUNX2, ANGPTL4
GO:0044087~regulation of cellular component biogenesis	7.9404e-09	1.40115e-05	7.7244	PRKCZ, HMGB1, CAV1, SMAD3, ARF6, KIT, PTEN, CDC42, PTK2, CDKN1B, GSN, GSK3B, MAP3K1, RAC1, MTOR
GO:0018108~peptidyl-tyrosine phosphorylation	9.35523e-09	1.65081e-05	15.8966	FLT1, PTK2B, FYN, PDGFRB, KIT, ABL1, STAT1, ABL2, DDR2, SRC
GO:0048585~negative regulation of response to stimulus	1.03725e-08	1.83031e-05	9.50616	PRKCZ, A2M, SOCS1, PPARG, GREM1, IRS1, PRKCD, SIRT1, AKT1, TNFRSF1B, APOE, IL1B, MTOR
GO:0018212~peptidyl-tyrosine modification	1.3912e-08	2.45488e-05	15.2342	FLT1, PTK2B, FYN, PDGFRB, KIT, ABL1, STAT1, ABL2, DDR2, SRC
GO:0019217~regulation of fatty acid metabolic process	1.6844e-08	2.97227e-05	14.9233	AKT1, CAV1, STK11, AGT, PPARG, MTOR, PPARGC1A, IRS1, BRCA1, NR1H3
GO:0032270~positive regulation of cellular protein metabolic process	1.8766e-08	3.31142e-05	5.64909	CAV1, SMAD4, IGF1, KITLG, PPARGC1A, BRCA1, PIN1, AKT1, AGTR1, CCND1, PSEN1, PTK2B, APOE, AGT, MDM2, IL1B, MTOR, NR1H3
GO:0046777~protein amino acid autophosphorylation	1.94498e-08	3.43208e-05	10.3234	EGFR, AKT1, PTK2, PAK2, FYN, MAP3K1, MET, PDGFRB, MTOR, KIT, PAK1, EIF2AK2
GO:0043065~positive regulation of apoptosis	2.01163e-08	3.54969e-05	4.08136	TP53, SMAD3, STAT1, PTEN, BRCA1, SRC, NCSTN, AKT1, CASP3, CDKN1A, APP, CDKN1B, PSEN1, APOE, ALOX15B, ETS1, JUN, AGT, MAP3K1, RAC1, IL1B, NDUFS3, ABL1, MYC
GO:0006916~anti-apoptosis	2.09077e-08	3.68935e-05	6.03453	PRKCZ, HMGB1, IGF1, BIRC5, HGF, AKT1, SERPINB9, PSEN1, BAG1, APOE, GSK3B, NPM1, IL1B, HSPB1, NOS3, HSPA5, MYC
GO:0043068~positive regulation of programmed cell death	2.28861e-08	4.03844e-05	4.05308	TP53, SMAD3, STAT1, PTEN, BRCA1, SRC, NCSTN, AKT1, CASP3, CDKN1A, APP, CDKN1B, PSEN1, APOE, ALOX15B, ETS1, JUN, AGT, MAP3K1, RAC1, IL1B, NDUFS3, ABL1, MYC
GO:0050730~regulation of peptidyl-tyrosine phosphorylation	2.49187e-08	4.39711e-05	11.8289	EGFR, PRKCZ, CAV1, AGT, SOCS1, PDGFRB, IGF1, KITLG, MTOR, IL22, PRKCD
GO:0010942~positive regulation of cell death	2.49252e-08	4.39826e-05	4.03445	TP53, SMAD3, STAT1, PTEN, BRCA1, SRC, NCSTN, AKT1, CASP3, CDKN1A, APP, CDKN1B, PSEN1, APOE, ALOX15B, ETS1, JUN, AGT, MAP3K1, RAC1, IL1B, NDUFS3, ABL1, MYC
GO:0022604~regulation of cell morphogenesis	2.558e-08	4.51381e-05	7.81481	RTN4, PTK2, NRP1, PSEN1, APOE, FYN, ILK, SMAD4, SMAD3, CDH2, MYH9, SLIT2, KDR, FN1
GO:0031344~regulation of cell projection organization	3.17597e-08	5.60426e-05	9.85946	RTN4, CDC42, PTK2, NRP1, PSEN1, APOE, ILK, RAC1, MTOR, KIT, CDH2, SLIT2
GO:0051247~positive regulation of protein metabolic process	3.49398e-08	6.16543e-05	5.41662	CAV1, SMAD4, IGF1, KITLG, PPARGC1A, BRCA1, PIN1, AKT1, AGTR1, CCND1, PSEN1, PTK2B, APOE, AGT, MDM2, IL1B, MTOR, NR1H3
GO:0051353~positive regulation of oxidoreductase activity	4.06199e-08	7.16772e-05	22.4998	AKT1, AGTR1, HIF1A, APOE, AGT, IL1B, ABL1, ABL2
GO:0010627~regulation of protein kinase cascade	5.00473e-08	8.83127e-05	5.2861	CAV1, TBK1, LGALS1, SOCS1, IGF1, IL22, PTEN, FLNA, CTNNB1, AKT1, TNFRSF1A, PTK2B, AGT, MAP3K1, ILK, IL1B, MTOR, PAK1
GO:0051341~regulation of oxidoreductase activity	5.33311e-08	9.41073e-05	16.453	EGFR, AKT1, AGTR1, HIF1A, APOE, AGT, IL1B, ABL1, ABL2
GO:0045860~positive regulation of protein kinase activity	6.3318e-08	0.00011173	5.5745	EGFR, PRKCZ, FLT1, ADORA2B, MET, KITLG, KIT, HGF, AKT1, CCND1, PSEN1, PTK2B, MAP3K1, ILK, NPM1, IL1B, PAK1
GO:0010565~regulation of cellular ketone metabolic process	6.71752e-08	0.000118536	12.8288	AKT1, CAV1, STK11, AGT, PPARG, MTOR, PPARGC1A, IRS1, BRCA1, NR1H3
GO:0007010~cytoskeleton organization	1.16936e-07	0.000206344	3.85748	PRKCZ, HRAS, CAV1, ACTN1, ARF6, MYH9, TTN, CALR, BRCA1, FLNA, VASP, CTNNB1, CDC42, PTK2, PAK2, APOE, PTK2B, GSN, NPM1, RAC1, PAK1, ABL1, ABL2
GO:0060284~regulation of cell development	1.28657e-07	0.000227025	5.70726	RTN4, NRP1, PPARG, TP53, SMAD4, SMAD3, CDH2, KIT, CALR, SLIT2, HES1, YWHAG, PTK2, PSEN1, APOE, ILK
GO:0043406~positive regulation of MAP kinase activity	1.32933e-07	0.000234571	8.60286	EGFR, PSEN1, ADORA2B, PTK2B, MAP3K1, MET, ILK, IL1B, KITLG, HGF, KIT, PAK1
GO:0009725~response to hormone stimulus	1.33623e-07	0.000235788	4.18423	A2M, CAV1, AR, PPARG, SOCS1, MGP, STAT1, MMP13, PTEN, IRS1, BRCA1, SRC, CTNNB1, AKT1, CCNE1, CCND1, CDKN1A, PTK2B, IL1B, NOS3, MTOR
GO:0051329~interphase of mitotic cell cycle	1.47085e-07	0.000259543	8.51934	E2F1, EGFR, AKT1, CCNE1, APP, CDKN1A, CCND1, CDKN1B, MDM2, CDK6, BIRC5, ABL1
GO:0051336~regulation of hydrolase activity	1.65973e-07	0.000292873	4.33972	EGFR, PRKCZ, CAV1, CST3, TP53, SMAD3, CDH1, BIRC5, STAT1, SIRT1, AGTR1, PTK2B, AGT, APOH, NOS3, MTOR, HSPA5, MYC, NR1H3, ANGPTL4
GO:0010638~positive regulation of organelle organization	1.74797e-07	0.000308443	9.69118	CAV1, CDKN1B, MAP3K1, NPM1, RAC1, SMAD3, IL1B, IGF1, ARF6, MTOR, PPARGC1A
GO:0051325~interphase	1.97887e-07	0.000349188	8.27823	E2F1, EGFR, AKT1, CCNE1, APP, CDKN1A, CCND1, CDKN1B, MDM2, CDK6, BIRC5, ABL1
GO:0010605~negative regulation of macromolecule metabolic process	2.0097e-07	0.000354628	2.98873	E2F1, PRKCZ, HMGB1, CAV1, A2M, PPARG, CALR, CTNNB1, HEXIM1, FOXF2, NPM1, MYC, RUNX2, ENO1, SOCS1, CST3, SMAD4, TP53, SMAD3, SIRT1, PRKCD, BRCA1, FLNA, HES1, CDKN1B, PSEN1, ID1, JUN, MDM2, HBEGF
GO:0010648~negative regulation of cell communication	2.73631e-07	0.000482845	5.01255	PRKCZ, CAV1, SOCS1, CALR, GREM1, SIRT1, PTEN, IRS1, PRKCD, PIN1, AKT1, CCND1, AGT, LRP6, IL1B, MTOR, RUNX2
GO:0007568~aging	2.89523e-07	0.000510887	7.9772	HRAS, GSN, JUN, ILK, NPM1, TP53, IL1B, NOS3, CALR, SIRT1, PRKCD, PTEN
GO:0007160~cell-matrix adhesion	3.40581e-07	0.000600983	9.03784	PTK2B, FBLN5, ITGA8, AGT, ILK, ITGB4, ITGB5, ACTN1, ADAM15, CTNNB1, FN1
GO:0009968~negative regulation of signal transduction	3.41758e-07	0.000603059	5.29407	PRKCZ, CAV1, SOCS1, CALR, GREM1, SIRT1, PTEN, IRS1, PRKCD, PIN1, AKT1, CCND1, AGT, LRP6, IL1B, RUNX2
GO:0051960~regulation of nervous system development	3.58336e-07	0.000632312	5.71284	RTN4, NRP1, PPARG, TP53, IGF1, CDH2, KIT, CALR, SLIT2, HES1, YWHAG, PTK2, PSEN1, APOE, ILK
GO:0043542~endothelial cell migration	3.63324e-07	0.000641114	23.2668	PTK2, ID1, PTK2B, NOS3, MYH9, PTEN, SLIT2
GO:0043254~regulation of protein complex assembly	3.78684e-07	0.000668218	8.93742	HMGB1, CDC42, PRKCZ, CAV1, CDKN1B, GSN, MAP3K1, GSK3B, RAC1, ARF6, MTOR
GO:0045165~cell fate commitment	4.15214e-07	0.000732678	6.83897	HES1, CDC42, SPRY2, WNT1, CASP3, PSEN1, PPARG, SMAD4, TP53, POU1F1, RUNX2, CTNNB1, KDR
GO:0050767~regulation of neurogenesis	4.18524e-07	0.000738518	6.16711	HES1, RTN4, PTK2, YWHAG, NRP1, PSEN1, APOE, ILK, PPARG, TP53, KIT, CDH2, CALR, SLIT2
GO:0007584~response to nutrient	4.48813e-07	0.000791966	6.79012	A2M, CAV1, PPARG, MGP, STAT1, PTEN, USF2, CCNE1, CCND1, GSN, IL1B, MTOR, ALOX5
GO:0030036~actin cytoskeleton organization	4.55618e-07	0.000803973	5.17694	PRKCZ, HRAS, ACTN1, ARF6, MYH9, CALR, TTN, FLNA, VASP, CDC42, PAK2, PTK2B, GSN, RAC1, ABL1, ABL2
GO:0048878~chemical homeostasis	4.69437e-07	0.000828358	3.4277	PRKCZ, CLCN3, CAV1, PPARG, TP53, IGF1, CALR, PPARGC1A, IRS1, USF2, KDR, PRKCB, AGTR1, APP, HIF1A, PSEN1, ATP2A2, APOE, PTK2B, JUN, AGT, ILK, IL1B, MYC
GO:0045597~positive regulation of cell differentiation	5.39367e-07	0.000951754	5.10912	PPARG, SMAD4, SMAD3, KITLG, KIT, SLIT2, CTNNB1, AKT1, AGTR1, CCNE1, HIF1A, ETS1, AGT, JUN, ILK, RUNX2
GO:0030030~cell projection organization	6.3995e-07	0.00112924	3.97415	EGFR, NRP1, UCHL1, ITGB4, CDH1, ARF6, NRXN1, MYH9, PTEN, VASP, SLIT2, AKT1, CDC42, PTK2, APP, PTK2B, ITGA8, ILK, RAC1, MTOR
GO:0009719~response to endogenous stimulus	6.44021e-07	0.00113642	3.79163	A2M, CAV1, AR, PPARG, SOCS1, MGP, STAT1, MMP13, PTEN, IRS1, BRCA1, SRC, CTNNB1, AKT1, CCNE1, CCND1, CDKN1A, PTK2B, IL1B, NOS3, MTOR
GO:0009894~regulation of catabolic process	6.95932e-07	0.00122802	8.37883	AKT1, HIF1A, APOE, CST3, MDM2, IL1B, IGF1, MTOR, ARNTL, IRS1, FLNA
GO:0022402~cell cycle process	7.09786e-07	0.00125247	3.23559	E2F1, STK11, CALR, TTN, CTNNB1, AKT1, CCNE1, APP, NPM1, ILK, MYC, EGFR, TP53, SMAD3, BIRC5, CDK6, HGF, MYH9, BRCA1, CDKN1A, CCND1, CDKN1B, GSK3B, MDM2, ABL1
GO:0010035~response to inorganic substance	7.92602e-07	0.0013986	5.35056	EGFR, A2M, CAV1, MGP, STAT1, TTN, PTEN, CTNNB1, CCND1, CDKN1A, PTK2B, GSN, APOE, JUN, NOS3
GO:0031589~cell-substrate adhesion	8.44062e-07	0.00148941	8.20783	PTK2B, FBLN5, ITGA8, AGT, ILK, ITGB4, ITGB5, ACTN1, ADAM15, CTNNB1, FN1
GO:0009611~response to wounding	8.55766e-07	0.00151006	3.31129	ITGAL, A2M, NRP1, APCS, SMAD3, IGF1, IL22, AKT1, TNFRSF1A, CASP3, TNFRSF1B, THBD, HIF1A, GSN, FBLN5, MAP3K1, RAC1, APOH, KRT1, HBEGF, IL1B, CTSB, ALOX5, FN1
GO:0010552~positive regulation of specific transcription from RNA polymerase II promoter	9.40839e-07	0.00166018	11.5459	HES1, ETS1, MAP3K1, PPARG, TP53, SMAD3, USF2, CTNNB1, NR1H3
GO:0045787~positive regulation of cell cycle	9.40839e-07	0.00166018	11.5459	EGFR, AKT1, APP, CCND1, MDM2, IL1B, IGF1, BIRC5, CALR
GO:0010769~regulation of cell morphogenesis involved in differentiation	9.53659e-07	0.0016828	9.49667	RTN4, PTK2, NRP1, PSEN1, APOE, ILK, SMAD4, SMAD3, CDH2, SLIT2
GO:0030029~actin filament-based process	1.03162e-06	0.00182036	4.85473	PRKCZ, HRAS, ACTN1, ARF6, MYH9, CALR, TTN, FLNA, VASP, CDC42, PAK2, PTK2B, GSN, RAC1, ABL1, ABL2
GO:0044057~regulation of system process	1.07734e-06	0.00190105	4.25967	EGFR, PRKCZ, HRAS, CAV1, FLT1, ADORA2B, CDH2, KIT, AGTR1, YWHAG, PSEN1, ATP2A2, APOE, AGT, HBEGF, IL1B, NOS3, ALOX5
GO:0000904~cell morphogenesis involved in differentiation	1.19688e-06	0.00211198	4.79504	S100A4, NRP1, UCHL1, NRXN1, HGF, MYH9, VASP, SLIT2, CTNNB1, HES1, PTK2, APP, HIF1A, ILK, RAC1, FN1
GO:0042594~response to starvation	1.38635e-06	0.0024463	13.9284	SREBF1, CAV1, PSEN1, JUN, TP53, HSPA5, PPARGC1A, SIRT1
GO:0045786~negative regulation of cell cycle	1.47191e-06	0.00259728	9.02769	EGFR, CDKN1A, CASP3, CDKN1B, ETS1, HEXIM1, ALOX15B, TP53, SMAD3, CDK6
GO:0042493~response to drug	1.48155e-06	0.00261429	5.07808	CAV1, SOCS1, PPARG, TP53, CDH1, STAT1, PTEN, MMP12, CCNE1, CCND1, CDKN1A, PTK2B, JUN, IL1B, NOS3
GO:0031329~regulation of cellular catabolic process	1.60077e-06	0.00282466	10.7888	AKT1, HIF1A, APOE, CST3, MDM2, IL1B, IGF1, MTOR, IRS1
GO:0043627~response to estrogen stimulus	1.60156e-06	0.00282605	7.66064	CCNE1, CAV1, CCND1, SOCS1, PPARG, IL1B, NOS3, MMP13, PTEN, BRCA1, CTNNB1
GO:0001501~skeletal system development	1.65564e-06	0.00292148	4.12614	EGFR, LGALS3, SMAD3, IGF1, MGP, POSTN, MEPE, MMP13, CTNNB1, ANXA2, PSEN1, SP1, HOXA10, PDGFRB, PHEX, RUNX2, MYC, COL10A1
GO:0000902~cell morphogenesis	1.73001e-06	0.0030527	3.9027	EGFR, S100A4, NRP1, UCHL1, NRXN1, HGF, MYH9, VASP, SLIT2, CTNNB1, HES1, CDC42, WNT1, PTK2, APP, HIF1A, ILK, RAC1, FN1
GO:0006917~induction of apoptosis	1.73735e-06	0.00306566	4.11324	TP53, SMAD3, STAT1, PTEN, BRCA1, NCSTN, CDKN1A, APP, CASP3, CDKN1B, PSEN1, ALOX15B, ETS1, APOE, RAC1, NDUFS3, ABL1, MYC
GO:0012502~induction of programmed cell death	1.81537e-06	0.00320332	4.10043	TP53, SMAD3, STAT1, PTEN, BRCA1, NCSTN, CDKN1A, APP, CASP3, CDKN1B, PSEN1, ALOX15B, ETS1, APOE, RAC1, NDUFS3, ABL1, MYC
GO:0032989~cellular component morphogenesis	1.98838e-06	0.0035086	3.68385	EGFR, S100A4, NRP1, UCHL1, NRXN1, HGF, MYH9, TTN, VASP, SLIT2, CTNNB1, HES1, CDC42, WNT1, PTK2, APP, HIF1A, ILK, RAC1, FN1
GO:0045765~regulation of angiogenesis	2.05704e-06	0.00362976	10.4463	TNFRSF1A, HIF1A, ADORA2B, ID1, APOH, KRT1, IL1B, NOS3, ANGPTL4
GO:0043623~cellular protein complex assembly	2.12794e-06	0.00375487	5.868	CAV1, PTK2, HSP90AA1, APCS, GSN, PTK2B, RAC1, SMAD4, SMAD3, TTN, CALR, FLNA, SRC
GO:0048545~response to steroid hormone stimulus	2.18991e-06	0.00386421	5.33198	A2M, CAV1, SOCS1, PPARG, PTEN, MMP13, SRC, BRCA1, CTNNB1, CCNE1, CCND1, CDKN1A, IL1B, NOS3
GO:0042326~negative regulation of phosphorylation	2.25308e-06	0.00397567	12.9999	PRKCZ, CDKN1A, CAV1, CDKN1B, PSEN1, JUN, SOCS1, PRKCD
GO:0045471~response to ethanol	2.32384e-06	0.00410053	10.2831	TNFRSF1A, CCNE1, CCND1, GSN, PTK2B, APOE, FYN, NOS3, PTEN
GO:0007166~cell surface receptor linked signal transduction	2.35712e-06	0.00415925	1.96994	HRAS, NRP1, LTBP2, PTEN, DDR2, CTNNB1, AKT1, AGTR1, WNT1, APP, BAG1, APOE, ILK, NOS3, EGFR, MYH9, IRS1, FLNA, CCND1, PSEN1, JUN, PDGFRB, FGFR2, PRKCZ, ITGAL, ADORA2B, ITGB4, ITGB5, KIT, SRC, PTK2, TNFRSF1B, PTK2B, MAP3K1, AGT, FLT1, MET, SMAD4, SMAD3, HGF, STAT1, EPHA2, KDR, NCSTN, FYN, ID1, ITGA8, GSK3B, LRP6, HBEGF
GO:0051493~regulation of cytoskeleton organization	2.43478e-06	0.00429629	6.45215	CAV1, CDKN1B, GSN, MAP3K1, ILK, NPM1, RAC1, SMAD3, ARF6, MTOR, BRCA1, CTNNB1
GO:0048660~regulation of smooth muscle cell proliferation	2.62718e-06	0.00463578	12.7173	EGFR, FLT1, JUN, ILK, IGF1, HBEGF, NOS3, STAT1
GO:0007243~protein kinase cascade	2.98516e-06	0.00526743	3.75503	EGFR, CAV1, FLT1, ADORA2B, TBK1, MET, SOCS1, KIT, HGF, STAT1, IRS1, SRC, AKT1, PSEN1, FYN, PTK2B, MAP3K1, IL1B, PAK1
GO:0008637~apoptotic mitochondrial changes	3.2384e-06	0.00571427	16.5119	AKT1, CASP3, MAP3K1, JUN, TP53, SMAD3, MYC
GO:0010563~negative regulation of phosphorus metabolic process	3.53207e-06	0.00623245	12.1874	PRKCZ, CDKN1A, CAV1, CDKN1B, PSEN1, JUN, SOCS1, PRKCD
GO:0051346~negative regulation of hydrolase activity	3.53207e-06	0.00623245	12.1874	PRKCZ, CST3, TP53, NOS3, BIRC5, HSPA5, SIRT1, ANGPTL4
GO:0045936~negative regulation of phosphate metabolic process	3.53207e-06	0.00623245	12.1874	PRKCZ, CDKN1A, CAV1, CDKN1B, PSEN1, JUN, SOCS1, PRKCD
GO:0009267~cellular response to starvation	3.94095e-06	0.00695391	15.9959	SREBF1, CAV1, PSEN1, JUN, TP53, HSPA5, SIRT1
GO:0046626~regulation of insulin receptor signaling pathway	4.39161e-06	0.00774908	23.0919	PRKCZ, SOCS1, IL1B, PRKCD, IRS1, SRC
GO:0051259~protein oligomerization	4.48507e-06	0.00791399	5.46331	TNFRSF1A, PRKCZ, HRAS, CAV1, MAP3K1, ILK, NPM1, TP53, CDH1, CDH2, IRS1, CTNNB1, ANGPTL4
GO:0048598~embryonic morphogenesis	4.55058e-06	0.00802958	4.04923	TP53, SMAD4, SMAD3, GREM1, MMP13, SLIT2, VASP, CTNNB1, HES1, WNT1, SPRY2, PSEN1, SP1, ITGA8, HOXA10, LRP6, MYC
GO:0010551~regulation of specific transcription from RNA polymerase II promoter	5.15699e-06	0.00909956	7.77918	HES1, ETS1, MAP3K1, PPARG, TP53, SMAD3, SIRT1, USF2, CTNNB1, NR1H3
GO:0019725~cellular homeostasis	5.52343e-06	0.00974611	3.2953	P4HB, PRKCZ, CLCN3, CAV1, TP53, CALR, PPARGC1A, PRKCB, AGTR1, APP, HIF1A, PSEN1, ATP2A2, PTK2B, APOE, JUN, AGT, ILK, NPM1, IL1B, MYC
GO:0014070~response to organic cyclic substance	5.8231e-06	0.0102749	6.64767	CCNE1, CDKN1A, CCND1, PTK2B, JUN, PPARG, IL1B, NOS3, STAT1, PTEN, CTNNB1
GO:0042327~positive regulation of phosphorylation	6.6908e-06	0.0118058	7.53859	EGFR, CAV1, CCND1, PSEN1, AGT, SMAD4, IL1B, IGF1, KITLG, MTOR
GO:0006984~ER-nuclear signaling pathway	6.82386e-06	0.0120406	14.6249	CCND1, ATP2A2, GSK3B, TP53, HSPA5, PAK1, EIF2AK2
GO:0031334~positive regulation of protein complex assembly	6.82386e-06	0.0120406	14.6249	CAV1, CDKN1B, MAP3K1, GSK3B, RAC1, ARF6, MTOR
GO:0007346~regulation of mitotic cell cycle	7.14801e-06	0.0126125	5.77297	EGFR, CDC42, APP, CCND1, TP53, SMAD3, MDM2, IL1B, IGF1, BIRC5, MYC, PIN1
GO:0000079~regulation of cyclin-dependent protein kinase activity	7.93136e-06	0.0139946	10.8332	EGFR, AKT1, CDKN1A, CCND1, CASP3, CDKN1B, HEXIM1, PTEN
GO:0031331~positive regulation of cellular catabolic process	8.09673e-06	0.0142864	14.2186	AKT1, HIF1A, APOE, MDM2, IL1B, IGF1, IRS1
GO:0030182~neuron differentiation	8.26046e-06	0.0145753	3.33901	EGFR, NRP1, UCHL1, SMAD4, CDH1, NRXN1, PTEN, SLIT2, EPHA2, VASP, HES1, CDC42, WNT1, PTK2, APP, PSEN1, BAG1, PTK2B, ILK, RAC1
GO:0045937~positive regulation of phosphate metabolic process	8.59971e-06	0.0151738	7.31243	EGFR, CAV1, CCND1, PSEN1, AGT, SMAD4, IL1B, IGF1, KITLG, MTOR
GO:0010562~positive regulation of phosphorus metabolic process	8.59971e-06	0.0151738	7.31243	EGFR, CAV1, CCND1, PSEN1, AGT, SMAD4, IL1B, IGF1, KITLG, MTOR
GO:0021700~developmental maturation	9.33163e-06	0.0164652	7.24003	HES1, AKT1, WNT1, APP, PSEN1, PTK2B, PPARG, RUNX2, KDR, CTNNB1
GO:0009612~response to mechanical stimulus	1.01512e-05	0.0179111	10.4463	CAV1, PTK2B, FYN, JUN, MGP, STAT1, MMP13, MYC
GO:0051050~positive regulation of transport	1.12564e-05	0.0198611	4.59076	PRKCZ, CAV1, ADORA2B, SMAD4, SMAD3, CDH1, CALR, IRS1, FLNA, AKT1, APOE, GSK3B, IL1B, NR1H3
GO:0050770~regulation of axonogenesis	1.14406e-05	0.020186	10.2631	RTN4, PTK2, NRP1, PSEN1, APOE, ILK, CDH2, SLIT2
GO:0045664~regulation of neuron differentiation	1.34936e-05	0.0238079	6.04788	RTN4, HES1, PTK2, YWHAG, NRP1, PSEN1, APOE, ILK, CDH2, CALR, SLIT2
GO:0048732~gland development	1.53839e-05	0.0271427	5.95828	EGFR, HES1, CAV1, AR, ALOX15B, MET, IGF1, CDH1, POU1F1, IRS1, USF2
GO:0055082~cellular chemical homeostasis	1.70439e-05	0.0300712	3.46378	PRKCZ, CLCN3, CAV1, TP53, CALR, PPARGC1A, PRKCB, AGTR1, APP, PSEN1, ATP2A2, PTK2B, APOE, JUN, AGT, ILK, IL1B, MYC
GO:0050818~regulation of coagulation	1.76659e-05	0.0311683	12.4846	CAV1, PSEN1, APOE, APOH, KRT1, NOS3, ANXA2
GO:0007049~cell cycle	1.82521e-05	0.0322024	2.54427	E2F1, STK11, TTN, CALR, WTAP, CTNNB1, PIN1, AKT1, CCNE1, APP, NPM1, ILK, MYC, EGFR, TP53, SMAD3, CDK6, BIRC5, HGF, MYH9, BRCA1, CDKN1A, CCND1, CDKN1B, GSK3B, MDM2, ABL1
GO:0009314~response to radiation	1.85276e-05	0.0326885	4.75308	EGFR, HRAS, CAV1, TP53, KIT, BRCA1, AKT1, CCND1, CDKN1A, APP, CASP3, THBD, MYC
GO:0001655~urogenital system development	1.8684e-05	0.0329644	6.64767	AGTR1, AR, ALOX15B, ITGA8, AGT, ILK, SMAD4, PDGFRB, GREM1, SLIT2
GO:0032273~positive regulation of protein polymerization	1.87794e-05	0.0331326	17.5498	CAV1, CDKN1B, MAP3K1, RAC1, ARF6, MTOR
GO:0007611~learning or memory	2.00973e-05	0.0354575	6.58778	PRKCZ, APP, HRAS, PSEN1, FYN, ITGA8, JUN, IL1B, KIT, PTEN
GO:0048584~positive regulation of response to stimulus	2.05948e-05	0.036335	4.33788	ADORA2B, SMAD3, IRS1, SRC, SLIT2, BRCA1, KDR, AGTR1, TNFRSF1A, PSEN1, FYN, AGT, KRT1, IL1B
GO:0052547~regulation of peptidase activity	2.15984e-05	0.0381053	7.65255	CAV1, CST3, TP53, SMAD3, BIRC5, CDH1, HSPA5, STAT1, MYC
GO:0051271~negative regulation of cell motion	2.23529e-05	0.0394363	9.28563	CDKN1B, APOE, ALOX15B, ILK, APOH, ACTN1, GREM1, PTEN
GO:0070482~response to oxygen levels	2.24844e-05	0.0396681	5.70473	CDKN1A, CAV1, FLT1, HIF1A, PTK2B, CREBBP, SMAD4, SMAD3, NOS3, MMP13, ANGPTL4
GO:0031100~organ regeneration	2.29955e-05	0.0405698	16.8748	CCNE1, CDKN1A, CCND1, SOCS1, PPARG, APOH
GO:0042063~gliogenesis	2.74911e-05	0.0484993	8.99992	EGFR, GSN, PTK2B, AGT, IGF1, CDK6, SLIT2, CTNNB1
GO:0001934~positive regulation of protein amino acid phosphorylation	2.77689e-05	0.0489893	7.39459	CAV1, CCND1, PSEN1, AGT, SMAD4, IL1B, IGF1, KITLG, MTOR
GO:0051240~positive regulation of multicellular organismal process	2.89972e-05	0.0511557	4.19566	EGFR, PRKCZ, CAV1, ADORA2B, SMAD3, AKT1, DDX58, HIF1A, PSEN1, AGT, APOH, IL1B, NOS3, ALOX5
GO:0051495~positive regulation of cytoskeleton organization	3.05905e-05	0.0539657	11.3749	CAV1, CDKN1B, MAP3K1, RAC1, SMAD3, ARF6, MTOR
GO:0046320~regulation of fatty acid oxidation	3.36074e-05	0.0592866	15.6695	AKT1, STK11, PPARG, MTOR, PPARGC1A, IRS1
GO:0051252~regulation of RNA metabolic process	3.39437e-05	0.0598796	1.85533	E2F1, HMGB1, PPARG, NFKB2, CALR, POU1F1, CTNNB1, CCNE1, TNFRSF1A, WNT1, APP, TNFRSF1B, HEXIM1, MAP3K1, NPM1, FOXF2, HOXA10, MYC, RUNX2, ENO1, NR1H3, SREBF1, ERG, AR, CREBBP, SMAD4, TP53, SMAD3, IGF1, ARNTL, STAT1, IL22, SIRT1, PPARGC1A, BRCA1, USF2, MYCN, HES1, CDKN1B, HIF1A, SP1, ID1, ETS1, JUN, MDM2, ABL1
GO:0051253~negative regulation of RNA metabolic process	3.52401e-05	0.0621658	3.43402	E2F1, HMGB1, PPARG, TP53, SMAD4, SMAD3, CALR, SIRT1, CTNNB1, HES1, CDKN1B, ID1, HEXIM1, NPM1, FOXF2, MDM2, ENO1
GO:0055080~cation homeostasis	3.66159e-05	0.0645922	3.83519	CLCN3, CAV1, TP53, CALR, KDR, PRKCB, AGTR1, APP, PSEN1, ATP2A2, PTK2B, APOE, AGT, IL1B, MYC
GO:0046627~negative regulation of insulin receptor signaling pathway	4.02134e-05	0.0709362	24.3748	PRKCZ, SOCS1, IL1B, PRKCD, IRS1
GO:0031099~regeneration	4.06994e-05	0.0717932	8.47818	CCNE1, CDKN1A, CCND1, GSN, SOCS1, PPARG, APOH, IGF1
GO:0030900~forebrain development	4.27807e-05	0.0754634	5.29189	E2F1, HES1, WNT1, APP, PSEN1, FYN, RAC1, CDH1, POU1F1, SRC, CTNNB1
GO:0050801~ion homeostasis	4.3326e-05	0.0764249	3.21819	PRKCZ, CLCN3, CAV1, TP53, CALR, KDR, PRKCB, AGTR1, APP, PSEN1, ATP2A2, PTK2B, APOE, JUN, AGT, ILK, IL1B, MYC
GO:0030003~cellular cation homeostasis	4.43768e-05	0.0782777	4.03047	CAV1, CLCN3, TP53, CALR, PRKCB, AGTR1, APP, PSEN1, ATP2A2, PTK2B, APOE, AGT, IL1B, MYC
GO:0010975~regulation of neuron projection development	4.47078e-05	0.0788614	8.35707	RTN4, PTK2, NRP1, PSEN1, APOE, ILK, CDH2, SLIT2
GO:0032388~positive regulation of intracellular transport	4.76683e-05	0.0840813	14.6249	GSK3B, SMAD4, SMAD3, IL1B, CDH1, FLNA
GO:0031401~positive regulation of protein modification process	4.98478e-05	0.0879242	4.69247	CAV1, CCND1, PSEN1, AGT, SMAD4, IL1B, IGF1, KITLG, MTOR, PPARGC1A, BRCA1, PIN1
GO:0009896~positive regulation of catabolic process	5.02057e-05	0.0885553	10.4463	AKT1, HIF1A, APOE, MDM2, IL1B, IGF1, IRS1
GO:0006873~cellular ion homeostasis	5.20834e-05	0.0918658	3.32383	PRKCZ, CLCN3, CAV1, TP53, CALR, PRKCB, AGTR1, APP, PSEN1, ATP2A2, PTK2B, APOE, AGT, JUN, ILK, IL1B, MYC
GO:0007015~actin filament organization	5.36981e-05	0.0947125	8.12492	PAK2, GSN, PTK2B, RAC1, ACTN1, TTN, ABL2, FLNA
GO:0048661~positive regulation of smooth muscle cell proliferation	5.62125e-05	0.0991453	14.1531	EGFR, FLT1, JUN, IGF1, HBEGF, STAT1
GO:0006970~response to osmotic stress	6.58924e-05	0.116209	13.7108	EGFR, PTK2B, MAP3K1, AGT, RAC1, TP53
GO:0001933~negative regulation of protein amino acid phosphorylation	6.58924e-05	0.116209	13.7108	PRKCZ, CAV1, PSEN1, JUN, SOCS1, PRKCD
GO:0010038~response to metal ion	6.61069e-05	0.116587	5.66855	EGFR, CAV1, CCND1, GSN, PTK2B, MGP, NOS3, TTN, PTEN, CTNNB1
GO:0051291~protein heterooligomerization	7.06661e-05	0.124623	9.84366	TNFRSF1A, PRKCZ, HRAS, ILK, CDH2, IRS1, CTNNB1
GO:0050727~regulation of inflammatory response	7.61335e-05	0.134259	7.6973	AGTR1, TNFRSF1A, A2M, TNFRSF1B, ADORA2B, APOE, AGT, PPARG
GO:0001889~liver development	7.87959e-05	0.138951	9.65793	HES1, CCNE1, CCND1, SP1, ARF6, HGF, CTNNB1
GO:0033157~regulation of intracellular protein transport	7.87959e-05	0.138951	9.65793	GSK3B, SMAD4, SMAD3, IL1B, CDH1, SIRT1, FLNA
GO:0035150~regulation of tube size	7.87959e-05	0.138951	9.65793	AGTR1, CAV1, ADORA2B, APOE, AGT, NOS3, NPPA
GO:0045444~fat cell differentiation	7.87959e-05	0.138951	9.65793	LAMA4, CCND1, GSK3B, SOCS1, PPARG, PPARGC1A, SIRT1
GO:0050880~regulation of blood vessel size	7.87959e-05	0.138951	9.65793	AGTR1, CAV1, ADORA2B, APOE, AGT, NOS3, NPPA
GO:0080135~regulation of cellular response to stress	7.95363e-05	0.140256	6.3895	AKT1, PTK2B, MAP3K1, NPM1, IL1B, MTOR, PAK1, SIRT1, BRCA1
GO:0051241~negative regulation of multicellular organismal process	8.14524e-05	0.143632	4.90468	CAV1, ATP2A2, ADORA2B, APOE, PPARG, CST3, APOH, KRT1, NOS3, MEPE, ANXA2
GO:0051172~negative regulation of nitrogen compound metabolic process	8.47119e-05	0.149376	2.81789	E2F1, HMGB1, CAV1, PPARG, TP53, SMAD4, SMAD3, CALR, SIRT1, BRCA1, CTNNB1, HES1, CDKN1B, ID1, HEXIM1, FOXF2, NPM1, MDM2, RUNX2, ENO1
GO:0001666~response to hypoxia	8.87923e-05	0.156566	5.45704	CAV1, FLT1, HIF1A, PTK2B, CREBBP, SMAD4, SMAD3, NOS3, MMP13, ANGPTL4
GO:0006355~regulation of transcription, DNA-dependent	9.19492e-05	0.162128	1.8147	E2F1, HMGB1, PPARG, NFKB2, CALR, POU1F1, CTNNB1, CCNE1, TNFRSF1A, WNT1, APP, HEXIM1, MAP3K1, FOXF2, HOXA10, MYC, RUNX2, ENO1, NR1H3, SREBF1, ERG, AR, CREBBP, SMAD4, TP53, SMAD3, IGF1, ARNTL, STAT1, IL22, SIRT1, PPARGC1A, BRCA1, USF2, MYCN, HES1, CDKN1B, HIF1A, SP1, ID1, ETS1, JUN, MDM2, ABL1
GO:0034097~response to cytokine stimulus	9.75508e-05	0.171997	7.40499	CCNE1, CASP3, JUN, SOCS1, NOS3, STAT1, SRC, CTNNB1
GO:0010906~regulation of glucose metabolic process	0.000102772	0.181195	12.5356	AKT1, HIF1A, IGF1, MTOR, PPARGC1A, IRS1
GO:0009890~negative regulation of biosynthetic process	0.000105133	0.185354	2.67995	E2F1, HMGB1, CAV1, PPARG, TP53, SMAD4, SMAD3, CALR, SIRT1, BRCA1, CTNNB1, HES1, CDKN1B, ID1, APOE, HEXIM1, FOXF2, MDM2, HBEGF, RUNX2, ENO1
GO:0030155~regulation of cell adhesion	0.000105305	0.185657	5.33754	PRKCZ, LAMA4, GSN, ILK, SMAD3, IL1B, CDK6, PTEN, SRC, CYR61
GO:0045892~negative regulation of transcription, DNA-dependent	0.000106431	0.18764	3.28649	E2F1, HMGB1, PPARG, TP53, SMAD4, SMAD3, CALR, SIRT1, CTNNB1, HES1, CDKN1B, ID1, HEXIM1, FOXF2, MDM2, ENO1
GO:0010907~positive regulation of glucose metabolic process	0.000109425	0.192914	19.2432	AKT1, HIF1A, IGF1, PPARGC1A, IRS1
GO:0007005~mitochondrion organization	0.000111351	0.196306	5.29886	AKT1, CASP3, HSP90AA1, MAP3K1, JUN, TP53, SMAD3, NOS3, PPARGC1A, MYC
GO:0032880~regulation of protein localization	0.000111351	0.196306	5.29886	AKT1, PRKCZ, GSK3B, SMAD4, SMAD3, IL1B, CDH1, CDH2, SIRT1, FLNA
GO:0055065~metal ion homeostasis	0.000113872	0.200746	4.28045	AGTR1, APP, CAV1, ATP2A2, PSEN1, PTK2B, APOE, AGT, IL1B, CALR, PRKCB, KDR
GO:0030193~regulation of blood coagulation	0.000118042	0.208091	12.1874	CAV1, APOE, APOH, KRT1, NOS3, ANXA2
GO:0043408~regulation of MAPKKK cascade	0.000118594	0.209062	6.03779	AKT1, CAV1, PTK2B, MAP3K1, AGT, ILK, IL1B, PAK1, CTNNB1
GO:0003018~vascular process in circulatory system	0.000131328	0.231486	8.82535	AGTR1, CAV1, ADORA2B, APOE, AGT, NOS3, NPPA
GO:0046822~regulation of nucleocytoplasmic transport	0.000131328	0.231486	8.82535	GSK3B, SMAD4, SMAD3, IL1B, CDH1, SIRT1, FLNA
GO:0045913~positive regulation of carbohydrate metabolic process	0.000135334	0.238539	18.2811	AKT1, HIF1A, IGF1, PPARGC1A, IRS1
GO:0010676~positive regulation of cellular carbohydrate metabolic process	0.000135334	0.238539	18.2811	AKT1, HIF1A, IGF1, PPARGC1A, IRS1
GO:0010608~posttranscriptional regulation of gene expression	0.000147066	0.259194	4.15873	AKT1, APP, TNFRSF1B, PTK2B, SMAD3, HSPB1, MTOR, CALR, PPARGC1A, PRKCD, PTEN, FLNA
GO:0010675~regulation of cellular carbohydrate metabolic process	0.000153747	0.270953	11.5459	AKT1, HIF1A, IGF1, MTOR, PPARGC1A, IRS1
GO:0045785~positive regulation of cell adhesion	0.00015883	0.279899	8.53117	PRKCZ, ILK, SMAD3, IL1B, CDK6, SRC, CYR61
GO:0051052~regulation of DNA metabolic process	0.000162179	0.285792	5.77297	HRAS, JUN, TP53, PCNA, IGF1, KITLG, CALR, MYC, BRCA1
GO:0001836~release of cytochrome c from mitochondria	0.000165408	0.291475	17.4106	CASP3, JUN, TP53, SMAD3, MYC
GO:0045923~positive regulation of fatty acid metabolic process	0.000165408	0.291475	17.4106	AGT, PPARG, PPARGC1A, IRS1, NR1H3
GO:0051345~positive regulation of hydrolase activity	0.000167557	0.295257	4.49367	EGFR, AGTR1, PRKCZ, PTK2B, AGT, APOH, TP53, SMAD3, STAT1, MYC, NR1H3
GO:0030100~regulation of endocytosis	0.00017419	0.306927	8.39132	CAV1, SNX17, RAC1, ARF6, CALR, PTEN, NR1H3
GO:0006109~regulation of carbohydrate metabolic process	0.000174429	0.307348	11.2499	AKT1, HIF1A, IGF1, MTOR, PPARGC1A, IRS1
GO:0016481~negative regulation of transcription	0.000176697	0.311339	2.86762	E2F1, HMGB1, PPARG, TP53, SMAD4, SMAD3, CALR, SIRT1, BRCA1, CTNNB1, HES1, CDKN1B, ID1, HEXIM1, FOXF2, MDM2, RUNX2, ENO1
GO:0010629~negative regulation of gene expression	0.0001783	0.314158	2.75667	E2F1, HMGB1, PPARG, TP53, SMAD4, SMAD3, CALR, SIRT1, BRCA1, CTNNB1, HES1, CDKN1B, ID1, HEXIM1, FOXF2, MDM2, RUNX2, MYC, ENO1
GO:0006275~regulation of DNA replication	0.0001907	0.335972	8.25597	HRAS, JUN, TP53, PCNA, IGF1, KITLG, CALR
GO:0001954~positive regulation of cell-matrix adhesion	0.000195781	0.344909	32.4997	PRKCZ, ILK, SMAD3, CDK6
GO:0050732~negative regulation of peptidyl-tyrosine phosphorylation	0.000195781	0.344909	32.4997	PRKCZ, CAV1, SOCS1, PRKCD
GO:0031175~neuron projection development	0.000199993	0.352317	3.71334	EGFR, APP, PTK2, NRP1, PTK2B, ILK, RAC1, UCHL1, CDH1, NRXN1, PTEN, SLIT2, VASP
GO:0046824~positive regulation of nucleocytoplasmic transport	0.000200028	0.352378	16.6192	GSK3B, SMAD3, IL1B, CDH1, FLNA
GO:0000165~MAPKKK cascade	0.000209694	0.369378	4.37156	EGFR, CAV1, FLT1, PSEN1, ADORA2B, PTK2B, MAP3K1, MET, IL1B, HGF, PAK1
GO:0045934~negative regulation of nucleobase, nucleoside, nucleotide and nucleic acid metabolic process	0.000216373	0.381122	2.7136	E2F1, HMGB1, PPARG, TP53, SMAD4, SMAD3, CALR, SIRT1, BRCA1, CTNNB1, HES1, CDKN1B, ID1, HEXIM1, FOXF2, NPM1, MDM2, RUNX2, ENO1
GO:0048666~neuron development	0.000223176	0.393083	3.23559	EGFR, NRP1, UCHL1, CDH1, NRXN1, PTEN, VASP, SLIT2, HES1, PTK2, APP, PSEN1, PTK2B, RAC1, ILK
GO:0032103~positive regulation of response to external stimulus	0.000227414	0.400533	7.99797	AGTR1, TNFRSF1A, ADORA2B, AGT, SMAD3, SLIT2, KDR
GO:0007610~behavior	0.000227889	0.401367	2.80648	PRKCZ, HRAS, UCHL1, MET, KIT, PTEN, SLIT2, APP, PSEN1, FYN, JUN, ITGA8, AGT, RAC1, IL1B, PDGFRB, DEFA1, CYR61
GO:0048534~hemopoietic or lymphoid organ development	0.000230599	0.406131	3.65622	VCAM1, CDC42, PSEN1, SP1, PPARG, TP53, KITLG, CDK6, KIT, NFKB2, MYH9, CTNNB1, KDR
GO:0031327~negative regulation of cellular biosynthetic process	0.000231697	0.408062	2.60693	E2F1, HMGB1, CAV1, PPARG, TP53, SMAD4, SMAD3, CALR, SIRT1, BRCA1, CTNNB1, HES1, CDKN1B, ID1, HEXIM1, FOXF2, MDM2, HBEGF, RUNX2, ENO1
GO:0030195~negative regulation of blood coagulation	0.000239579	0.421915	15.8966	APOE, APOH, KRT1, NOS3, ANXA2
GO:0051098~regulation of binding	0.000242277	0.426657	4.77937	PSEN1, ID1, AGT, NPM1, SMAD4, SMAD3, IL1B, SIRT1, PRKCD, FLNA
GO:0042692~muscle cell differentiation	0.000244616	0.430767	5.439	CAST, APP, HRAS, LGALS1, AGT, IGF1, MYH9, TTN, CTNNB1
GO:0070201~regulation of establishment of protein localization	0.000244616	0.430767	5.439	AKT1, PRKCZ, GSK3B, SMAD4, SMAD3, IL1B, CDH1, SIRT1, FLNA
GO:0055074~calcium ion homeostasis	0.000250821	0.441672	4.27855	AGTR1, APP, CAV1, ATP2A2, PSEN1, PTK2B, APOE, IL1B, CALR, PRKCB, KDR
GO:0060429~epithelium development	0.000277656	0.488817	3.8656	CASP3, JUN, AGT, ILK, PPARG, SMAD4, DAG1, GREM1, VASP, KDR, CTNNB1, DMBT1
GO:0042060~wound healing	0.000283922	0.499822	4.21135	HIF1A, THBD, GSN, MAP3K1, FBLN5, APOH, SMAD3, IL1B, IGF1, HBEGF, FN1
GO:0051222~positive regulation of protein transport	0.000292684	0.51521	7.63985	PRKCZ, GSK3B, SMAD4, SMAD3, IL1B, CDH1, FLNA
GO:0001656~metanephros development	0.000311431	0.548125	9.9715	ITGA8, AGT, ILK, SMAD4, GREM1, SLIT2
GO:0032271~regulation of protein polymerization	0.000317429	0.558653	7.5275	CAV1, CDKN1B, GSN, MAP3K1, RAC1, ARF6, MTOR
GO:0060627~regulation of vesicle-mediated transport	0.000330477	0.581554	6.09369	CAV1, ADORA2B, SNX17, RAC1, ARF6, CALR, PTEN, NR1H3
GO:0001822~kidney development	0.000330477	0.581554	6.09369	AGTR1, ITGA8, AGT, ILK, SMAD4, PDGFRB, GREM1, SLIT2
GO:0032768~regulation of monooxygenase activity	0.000335062	0.589599	14.6249	EGFR, AKT1, HIF1A, APOE, IL1B
GO:0006875~cellular metal ion homeostasis	0.000349554	0.615027	4.10392	AGTR1, APP, CAV1, ATP2A2, PSEN1, PTK2B, APOE, AGT, IL1B, CALR, PRKCB
GO:0007229~integrin-mediated signaling pathway	0.000371823	0.654086	7.31243	ITGAL, PTK2, ITGA8, ILK, ITGB4, ITGB5, MYH9
GO:0045736~negative regulation of cyclin-dependent protein kinase activity	0.000376919	0.663023	26.5907	CDKN1A, CASP3, CDKN1B, HEXIM1
GO:0043534~blood vessel endothelial cell migration	0.000376919	0.663023	26.5907	ID1, PTK2B, MYH9, SLIT2
GO:0034621~cellular macromolecular complex subunit organization	0.000377388	0.663846	3.07245	CAV1, APCS, HSP90AA1, SMAD4, SMAD3, TTN, CALR, SRC, FLNA, PTK2, PAK2, PTK2B, GSN, NPM1, RAC1
GO:0010810~regulation of cell-substrate adhesion	0.000384555	0.676412	9.53796	PRKCZ, ILK, SMAD3, CDK6, PTEN, CYR61
GO:0030097~hemopoiesis	0.000386893	0.680512	3.71819	VCAM1, CDC42, PSEN1, SP1, PPARG, TP53, KITLG, CDK6, KIT, MYH9, KDR, CTNNB1
GO:0050819~negative regulation of coagulation	0.000391801	0.689116	14.0624	APOE, APOH, KRT1, NOS3, ANXA2
GO:0045766~positive regulation of angiogenesis	0.000391801	0.689116	14.0624	TNFRSF1A, HIF1A, IL1B, NOS3, ANGPTL4
GO:0002520~immune system development	0.000397187	0.698558	3.44426	VCAM1, CDC42, PSEN1, SP1, PPARG, TP53, KITLG, CDK6, KIT, NFKB2, MYH9, CTNNB1, KDR
GO:0030324~lung development	0.000398916	0.701588	5.90904	HES1, SPRY2, SP1, MGP, NOS3, KDR, CTNNB1, MYCN
GO:0050678~regulation of epithelial cell proliferation	0.000401618	0.706326	7.20944	EGFR, CDKN1B, SMAD3, IGF1, CDK6, MMP12, KDR
GO:0032386~regulation of intracellular transport	0.000401618	0.706326	7.20944	GSK3B, SMAD4, SMAD3, IL1B, CDH1, SIRT1, FLNA
GO:0034622~cellular macromolecular complex assembly	0.000412458	0.725324	3.21931	CAV1, APCS, HSP90AA1, SMAD4, SMAD3, CALR, TTN, SRC, FLNA, PTK2, PTK2B, GSN, NPM1, RAC1
GO:0031346~positive regulation of cell projection organization	0.000425641	0.748425	9.33502	CDC42, ILK, RAC1, MTOR, KIT, SLIT2
GO:0055066~di-, tri-valent inorganic cation homeostasis	0.000430277	0.756548	3.67151	AGTR1, APP, CAV1, ATP2A2, PSEN1, PTK2B, APOE, IL1B, CALR, MYC, PRKCB, KDR
GO:0001952~regulation of cell-matrix adhesion	0.000455086	0.800003	13.5415	PRKCZ, ILK, SMAD3, CDK6, PTEN
GO:0045428~regulation of nitric oxide biosynthetic process	0.000455086	0.800003	13.5415	EGFR, AKT1, CAV1, HSP90AA1, IL1B
GO:0010740~positive regulation of protein kinase cascade	0.00046216	0.812391	4.3787	TNFRSF1A, TBK1, LGALS1, AGT, ILK, IL1B, IGF1, MTOR, FLNA, CTNNB1
GO:0030323~respiratory tube development	0.000478249	0.84056	5.73524	HES1, SPRY2, SP1, MGP, NOS3, KDR, CTNNB1, MYCN
GO:0010558~negative regulation of macromolecule biosynthetic process	0.000479176	0.842182	2.53997	E2F1, HMGB1, PPARG, TP53, SMAD4, SMAD3, CALR, SIRT1, BRCA1, CTNNB1, HES1, CDKN1B, ID1, HEXIM1, FOXF2, MDM2, HBEGF, RUNX2, ENO1
GO:0030838~positive regulation of actin filament polymerization	0.00049754	0.874325	24.3748	MAP3K1, RAC1, ARF6, MTOR
GO:0034613~cellular protein localization	0.000498977	0.87684	2.84669	EGFR, LTBP2, SNX17, TP53, ARNTL, CALR, FLNA, CTNNB1, AKT1, CDC42, YWHAG, ID1, JUN, GSK3B, NPM1, PCNA
GO:0007050~cell cycle arrest	0.000507322	0.891442	5.67956	CDKN1A, CDKN1B, STK11, ILK, TP53, SMAD3, CALR, MYC
GO:0045740~positive regulation of DNA replication	0.000525332	0.922951	13.0579	HRAS, JUN, IGF1, KITLG, CALR
GO:0010811~positive regulation of cell-substrate adhesion	0.000525332	0.922951	13.0579	PRKCZ, ILK, SMAD3, CDK6, CYR61
GO:0070727~cellular macromolecule localization	0.000538123	0.945323	2.82606	EGFR, LTBP2, SNX17, TP53, ARNTL, CALR, FLNA, CTNNB1, AKT1, CDC42, YWHAG, ID1, JUN, GSK3B, NPM1, PCNA
GO:0030522~intracellular receptor-mediated signaling pathway	0.000539917	0.948461	6.82494	CCNE1, AR, FLT1, CALR, PPARGC1A, BRCA1, CTNNB1
GO:0048469~cell maturation	0.000539917	0.948461	6.82494	HES1, APP, PTK2B, PPARG, RUNX2, KDR, CTNNB1
GO:0070141~response to UV-A	0.000547069	0.960966	73.1243	EGFR, AKT1, CCND1
GO:0009416~response to light stimulus	0.000593255	1.0417	4.76898	EGFR, AKT1, APP, HRAS, CDKN1A, CCND1, CASP3, TP53, KIT
GO:0018105~peptidyl-serine phosphorylation	0.000602959	1.05865	12.6076	AKT1, PRKCZ, MAP3K1, GSK3B, ILK
GO:0032496~response to lipopolysaccharide	0.00062166	1.09131	6.64767	TNFRSF1A, THBD, JUN, SOCS1, IL1B, NOS3, STAT1
GO:0046907~intracellular transport	0.000625842	1.09862	2.33731	PRKCZ, HSP90AA1, LTBP2, SNX17, UCHL1, TP53, ARNTL, MYH9, POU1F1, CALR, FLNA, AKT1, YWHAG, APP, PSEN1, ATP2A2, APOE, JUN, GSK3B, NPM1, PCNA
GO:0032770~positive regulation of monooxygenase activity	0.000640346	1.12394	22.4998	AKT1, HIF1A, APOE, IL1B
GO:0030278~regulation of ossification	0.000665971	1.16867	6.56244	PTK2B, SMAD3, MGP, CDK6, MEPE, RUNX2, CTNNB1
GO:0060541~respiratory system development	0.00067452	1.18359	5.41662	HES1, SPRY2, SP1, MGP, NOS3, KDR, CTNNB1, MYCN
GO:0042176~regulation of protein catabolic process	0.000682717	1.19789	8.43742	AKT1, APOE, MDM2, IL1B, ARNTL, FLNA
GO:0043467~regulation of generation of precursor metabolites and energy	0.000688389	1.20779	12.1874	AKT1, HIF1A, IGF1, MTOR, IRS1
GO:0043281~regulation of caspase activity	0.00071269	1.25017	6.47937	TP53, SMAD3, BIRC5, CDH1, HSPA5, STAT1, MYC
GO:0033554~cellular response to stress	0.000714173	1.25276	2.4547	SREBF1, HMGB1, CAV1, ADORA2B, TP53, SIRT1, BRCA1, CCND1, CDKN1A, CASP3, HIF1A, PSEN1, JUN, GSK3B, MAP3K1, PCNA, HSPA5, ABL1, EIF2AK2
GO:0006952~defense response	0.000719715	1.26242	2.37803	ITGAL, A2M, APCS, ADORA2B, TBK1, PPARG, CST3, IL22, DDX58, AKT1, TNFRSF1A, TNFRSF1B, HIF1A, RAC1, KRT1, IL1B, DEFA1, ALOX5, FN1, DMBT1
GO:0048729~tissue morphogenesis	0.00079301	1.39013	4.06246	AGT, ILK, SMAD4, DAG1, SMAD3, TTN, GREM1, VASP, SLIT2, CTNNB1
GO:0008629~induction of apoptosis by intracellular signals	0.000812766	1.42453	8.12492	CDKN1A, CASP3, TP53, ABL1, MYC, BRCA1
GO:0052548~regulation of endopeptidase activity	0.000868188	1.52097	6.24232	TP53, SMAD3, BIRC5, CDH1, HSPA5, STAT1, MYC
GO:0051592~response to calcium ion	0.000884313	1.54901	7.9772	EGFR, CAV1, CCND1, PTK2B, MGP, TTN
GO:0001936~regulation of endothelial cell proliferation	0.000884352	1.54908	11.4257	CAV1, HIF1A, APOE, APOH, MTOR
GO:0006874~cellular calcium ion homeostasis	0.000891867	1.56215	3.99586	AGTR1, APP, CAV1, ATP2A2, PSEN1, PTK2B, APOE, IL1B, CALR, PRKCB
GO:0040007~growth	0.000891867	1.56215	3.99586	AKT1, FGFR2, CCNE1, APP, AR, PSEN1, GSN, NPM1, IGF1, MTOR
GO:0051969~regulation of transmission of nerve impulse	0.000898423	1.57354	4.477	EGFR, PRKCZ, HRAS, YWHAG, PSEN1, APOE, AGT, KIT, CDH2
GO:0003006~reproductive developmental process	0.000929795	1.62807	3.34921	AKT1, CCNE1, CCND1, AR, PTK2B, ALOX15B, AGT, NOS3, MTOR, KIT, SIRT1, KDR
GO:0010564~regulation of cell cycle process	0.000929847	1.62816	5.13153	CDC42, NPM1, IL1B, IGF1, BIRC5, CALR, BRCA1, PIN1
GO:0051223~regulation of protein transport	0.000929847	1.62816	5.13153	PRKCZ, GSK3B, SMAD4, SMAD3, IL1B, CDH1, SIRT1, FLNA
GO:0032844~regulation of homeostatic process	0.000929847	1.62816	5.13153	AGTR1, CAV1, HIF1A, ETS1, AGT, CDK6, CDH2, MYC
GO:0051054~positive regulation of DNA metabolic process	0.000960448	1.68131	7.83475	HRAS, JUN, IGF1, KITLG, CALR, BRCA1
GO:0048771~tissue remodeling	0.000960448	1.68131	7.83475	CAV1, HIF1A, AGT, RAC1, NOS3, CTNNB1
GO:0000082~G1/S transition of mitotic cell cycle	0.000960448	1.68131	7.83475	EGFR, AKT1, CCNE1, CDKN1A, CCND1, CDKN1B
GO:0007569~cell aging	0.000995737	1.74258	11.0794	HRAS, ILK, NPM1, TP53, SIRT1
GO:0045806~negative regulation of endocytosis	0.000998518	1.7474	19.4998	RAC1, ARF6, PTEN, NR1H3
GO:0030336~negative regulation of cell migration	0.00104135	1.82171	7.6973	APOE, ALOX15B, ILK, APOH, GREM1, PTEN
GO:0000122~negative regulation of transcription from RNA polymerase II promoter	0.0010429	1.8244	3.29884	E2F1, HES1, HMGB1, ID1, HEXIM1, PPARG, TP53, SMAD3, MDM2, CALR, CTNNB1, ENO1
GO:0031960~response to corticosteroid stimulus	0.00104862	1.83432	6.022	CCNE1, A2M, CDKN1A, CAV1, CCND1, IL1B, SRC
GO:0032909~regulation of transforming growth factor-beta2 production	0.00108433	1.89623	54.8432	HIF1A, SMAD4, SMAD3
GO:0051450~myoblast proliferation	0.00108433	1.89623	54.8432	MET, IGF1, HGF
GO:0030005~cellular di-, tri-valent inorganic cation homeostasis	0.00109392	1.91283	3.54347	AGTR1, APP, CAV1, ATP2A2, PSEN1, PTK2B, APOE, IL1B, CALR, MYC, PRKCB
GO:0002237~response to molecule of bacterial origin	0.00111475	1.94892	5.95198	TNFRSF1A, THBD, JUN, SOCS1, IL1B, NOS3, STAT1
GO:0034976~response to endoplasmic reticulum stress	0.00111663	1.95218	10.7536	CCND1, GSK3B, TP53, HSPA5, EIF2AK2
GO:0002573~myeloid leukocyte differentiation	0.00111663	1.95218	10.7536	CDC42, PSEN1, PPARG, KIT, MYH9
GO:0030518~steroid hormone receptor signaling pathway	0.0011272	1.97049	7.56459	CCNE1, AR, CALR, PPARGC1A, BRCA1, CTNNB1
GO:0031644~regulation of neurological system process	0.00115907	2.02567	4.30143	EGFR, PRKCZ, HRAS, YWHAG, PSEN1, APOE, AGT, KIT, CDH2
GO:0060191~regulation of lipase activity	0.00118402	2.06885	5.88357	EGFR, AGTR1, PRKCZ, AGT, APOH, ANGPTL4, NR1H3
GO:0050999~regulation of nitric-oxide synthase activity	0.0012167	2.12537	18.2811	EGFR, AKT1, HIF1A, APOE
GO:0007172~signal complex assembly	0.0012167	2.12537	18.2811	PTK2, PTK2B, SRC, FLNA
GO:0009411~response to UV	0.00121819	2.12793	7.43637	EGFR, AKT1, CDKN1A, CCND1, CASP3, TP53
GO:0048145~regulation of fibroblast proliferation	0.00124745	2.17852	10.4463	CDKN1A, AGT, TP53, IGF1, CDK6
GO:0001657~ureteric bud development	0.00124745	2.17852	10.4463	AGT, ILK, SMAD4, GREM1, SLIT2
GO:0007179~transforming growth factor beta receptor signaling pathway	0.00131449	2.29433	7.31243	LTBP2, ID1, MAP3K1, JUN, SMAD4, SMAD3
GO:0032956~regulation of actin cytoskeleton organization	0.00133243	2.32529	5.75135	GSN, MAP3K1, ILK, RAC1, SMAD3, ARF6, MTOR
GO:0030521~androgen receptor signaling pathway	0.00138862	2.42223	10.1562	CCNE1, AR, PPARGC1A, BRCA1, CTNNB1
GO:0040013~negative regulation of locomotion	0.0014163	2.46994	7.19256	APOE, ALOX15B, ILK, APOH, GREM1, PTEN
GO:0060070~Wnt receptor signaling pathway through beta-catenin	0.00146272	2.5499	17.2057	CCND1, GSK3B, LRP6, CTNNB1
GO:0009895~negative regulation of catabolic process	0.00154058	2.6839	9.88167	AKT1, CST3, IL1B, MTOR, FLNA
GO:0032970~regulation of actin filament-based process	0.00158119	2.75372	5.56381	GSN, MAP3K1, ILK, RAC1, SMAD3, ARF6, MTOR
GO:0022403~cell cycle phase	0.00158876	2.76674	2.64943	E2F1, EGFR, CDK6, BIRC5, HGF, MYH9, TTN, AKT1, CCNE1, CCND1, CDKN1A, APP, CDKN1B, MDM2, ABL1
GO:0006954~inflammatory response	0.00163686	2.84937	2.92497	ITGAL, A2M, APCS, IL22, AKT1, TNFRSF1A, TNFRSF1B, HIF1A, RAC1, KRT1, IL1B, ALOX5, FN1
GO:0010243~response to organic nitrogen	0.00163721	2.84996	6.96422	CCNE1, CDKN1A, CCND1, PTK2B, NOS3, MTOR
GO:0000278~mitotic cell cycle	0.00165992	2.88895	2.76687	E2F1, EGFR, CDK6, BIRC5, HGF, TTN, AKT1, CCNE1, CCND1, CDKN1A, APP, CDKN1B, MDM2, ABL1
GO:0048608~reproductive structure development	0.00166539	2.89835	4.64281	CCNE1, CCND1, AR, ALOX15B, AGT, NOS3, SIRT1, KDR
GO:0045767~regulation of anti-apoptosis	0.00170373	2.96413	9.62162	RTN4, CDKN1A, CAV1, PTK2B, SIRT1
GO:0060491~regulation of cell projection assembly	0.0017378	3.02254	16.2498	CDC42, RAC1, MTOR, KIT
GO:0001837~epithelial to mesenchymal transition	0.0017378	3.02254	16.2498	S100A4, HIF1A, HGF, CTNNB1
GO:0048167~regulation of synaptic plasticity	0.00175668	3.0549	6.85541	HRAS, YWHAG, PSEN1, APOE, AGT, KIT
GO:0010656~negative regulation of muscle cell apoptosis	0.00179104	3.11378	43.8746	ILK, APOH, IGF1
GO:0048511~rhythmic process	0.00182277	3.1681	4.57027	EGFR, CCNE1, JUN, AGT, NOS3, ARNTL, SIRT1, KDR
GO:0007613~memory	0.00187851	3.26347	9.37491	PRKCZ, PSEN1, ITGA8, IL1B, PTEN
GO:0018209~peptidyl-serine modification	0.00187851	3.26347	9.37491	AKT1, PRKCZ, MAP3K1, GSK3B, ILK
GO:0001775~cell activation	0.00190978	3.31693	3.05746	EGFR, VCAM1, ITGAL, PSEN1, FYN, AGT, TP53, SMAD3, NFKB2, MYH9, PRKCD, CTNNB1
GO:0043009~chordate embryonic development	0.00193126	3.35364	2.87195	HES1, WNT1, AR, HIF1A, PSEN1, PLCG1, SP1, TP53, PDGFRB, CDH1, MYH9, VASP, BRCA1
GO:0006953~acute-phase response	0.00206533	3.58247	9.14054	A2M, APCS, IL1B, IL22, FN1
GO:0009792~embryonic development ending in birth or egg hatching	0.00207065	3.59155	2.84616	HES1, WNT1, AR, HIF1A, PSEN1, PLCG1, SP1, TP53, PDGFRB, CDH1, MYH9, VASP, BRCA1
GO:0002521~leukocyte differentiation	0.00208022	3.60786	4.46561	VCAM1, CDC42, PSEN1, PPARG, TP53, KIT, MYH9, CTNNB1
GO:0042698~ovulation cycle	0.0021535	3.73269	6.54845	EGFR, CCNE1, AGT, NOS3, SIRT1, KDR
GO:0051385~response to mineralocorticoid stimulus	0.00237979	4.11718	14.6249	CCNE1, CDKN1A, CCND1, SRC
GO:0030516~regulation of axon extension	0.00237979	4.11718	14.6249	RTN4, NRP1, APOE, ILK
GO:0007517~muscle organ development	0.00240068	4.15261	3.46561	APP, CAV1, MET, LMNA, PDGFRB, IGF1, HBEGF, TTN, SIRT1, PTEN
GO:0051656~establishment of organelle localization	0.00245199	4.23956	6.35864	CDC42, PTK2, PSEN1, NPM1, BIRC5, MYH9
GO:0010720~positive regulation of cell development	0.00245199	4.23956	6.35864	ILK, PPARG, SMAD4, SMAD3, KIT, SLIT2
GO:0051051~negative regulation of transport	0.00246626	4.26373	4.33329	AKT1, RAC1, IL1B, NOS3, ARF6, PTEN, FLNA, NR1H3
GO:0070507~regulation of microtubule cytoskeleton organization	0.00247673	4.28146	8.70528	CAV1, CDKN1B, NPM1, BRCA1, CTNNB1
GO:0031647~regulation of protein stability	0.00247673	4.28146	8.70528	CALR, PPARGC1A, PRKCD, PTEN, FLNA
GO:0002009~morphogenesis of an epithelium	0.00254213	4.39214	5.06802	AGT, ILK, SMAD4, DAG1, GREM1, VASP, CTNNB1
GO:0048812~neuron projection morphogenesis	0.00254396	4.39524	3.43307	EGFR, APP, PTK2, NRP1, ILK, UCHL1, RAC1, NRXN1, VASP, SLIT2
GO:0050804~regulation of synaptic transmission	0.00257087	4.44074	4.30143	EGFR, PRKCZ, HRAS, YWHAG, PSEN1, APOE, AGT, KIT
GO:0007369~gastrulation	0.002612	4.51025	6.2678	SMAD4, LRP6, TP53, SMAD3, SLIT2, CTNNB1
GO:0045637~regulation of myeloid cell differentiation	0.002612	4.51025	6.2678	HIF1A, ETS1, JUN, KITLG, CDK6, CTNNB1
GO:0043551~regulation of phosphoinositide 3-kinase activity	0.00266255	4.5956	36.5622	CDC42, RAC1, IRS1
GO:0048664~neuron fate determination	0.00266255	4.5956	36.5622	HES1, WNT1, CDC42
GO:0043552~positive regulation of phosphoinositide 3-kinase activity	0.00266255	4.5956	36.5622	CDC42, RAC1, IRS1
GO:0048609~reproductive process in a multicellular organism	0.00269944	4.65786	2.40244	EGFR, CAV1, MET, LMNA, KIT, SIRT1, USF2, KDR, AKT1, CCNE1, SP1, PTK2B, AGT, HOXA10, NOS3, MTOR
GO:0032504~multicellular organism reproduction	0.00269944	4.65786	2.40244	EGFR, CAV1, MET, LMNA, KIT, SIRT1, USF2, KDR, AKT1, CCNE1, SP1, PTK2B, AGT, HOXA10, NOS3, MTOR
GO:0006641~triglyceride metabolic process	0.00270212	4.66239	8.50283	CAV1, APOE, APOH, SIRT1, NR1H3
GO:0045429~positive regulation of nitric oxide biosynthetic process	0.00274885	4.74118	13.9284	EGFR, AKT1, HSP90AA1, IL1B
GO:0043255~regulation of carbohydrate biosynthetic process	0.00274885	4.74118	13.9284	AKT1, MTOR, PPARGC1A, IRS1
GO:0001569~patterning of blood vessels	0.00274885	4.74118	13.9284	FLT1, NRP1, CTNNB1, CYR61
GO:0001701~in utero embryonic development	0.00279771	4.8235	3.73931	HES1, AR, HIF1A, PLCG1, SP1, TP53, PDGFRB, CDH1, MYH9

## Sheet: module5
Term	PValue	FDR (%)	Fold Enrichment	Genes
GO:0009611~response to wounding	1.45039e-15	2.498e-12	5.87615	ADAMTS13, CLU, F2RL1, TLR2, NFKB1, TLR4, TIMP3, IL10, FGG, FGA, CTGF, FGB, IL17F, NRG1, PTX3, FGF2, SPP1, PLAT, F11R, NF1, MSTN, CD40, SOD1, AGER, PLAUR, NOTCH2, TNFAIP6, VWF, CD40LG, F2, PEBP1, ADAM17
GO:0007155~cell adhesion	4.37403e-13	7.5695e-10	4.58812	ADAMTS13, CASK, VTN, EDIL3, SOX9, ITGAM, CD47, CTGF, COMP, ITGAV, TGFBI, TEK, RHOA, THBS4, SPON1, SPP1, F11R, ROCK1, COL13A1, ITGA1, COL15A1, NID2, SSPN, TNFAIP6, VWF, LAMA1, CCR8, CD40LG, ADAM17, RELN, ANTXR1, LAMC1, DST
GO:0022610~biological adhesion	4.5467e-13	7.86726e-10	4.58157	ADAMTS13, CASK, VTN, EDIL3, SOX9, ITGAM, CD47, CTGF, COMP, ITGAV, TGFBI, TEK, RHOA, THBS4, SPON1, SPP1, F11R, ROCK1, COL13A1, ITGA1, COL15A1, NID2, SSPN, TNFAIP6, VWF, LAMA1, CCR8, CD40LG, ADAM17, RELN, ANTXR1, LAMC1, DST
GO:0042060~wound healing	9.309e-12	1.61087e-08	9.17187	PLAT, ADAMTS13, NF1, F2RL1, MSTN, CD40, TIMP3, PLAUR, VWF, NOTCH2, FGG, FGA, CD40LG, FGB, F2, ADAM17, NRG1, FGF2
GO:0042325~regulation of phosphorylation	4.99801e-11	8.64879e-08	5.22123	CSF2, ENPP1, TGFBR1, NF1, ITGA1, PKN1, FKBP1A, TLR4, SOD1, LATS2, APLP2, CCNE2, ATP7A, EDNRB, NOD2, APOA1, F2, IFNG, ADRA2A, PEBP1, ADAM17, ADRA2C, RELN, NRG1, FGF2
GO:0043067~regulation of programmed cell death	1.11123e-10	1.92292e-07	3.83542	CSF2, PTGS2, IL19, CLU, TLR2, TP63, NFKB1, TLR4, SOX9, TIMP3, IL10, EDNRB, NOD2, COMP, PTH, IFNG, RHOA, CAT, NRG1, FGF2, PIK3CG, KCNMA1, ROCK1, TGFBR1, NF1, ITGA1, SOD1, ATP7A, NOTCH2, CD40LG, F2, ADAM17
GO:0051174~regulation of phosphorus metabolic process	1.13994e-10	1.9726e-07	5.01669	CSF2, ENPP1, TGFBR1, NF1, ITGA1, PKN1, FKBP1A, TLR4, SOD1, LATS2, APLP2, CCNE2, ATP7A, EDNRB, NOD2, APOA1, F2, IFNG, ADRA2A, PEBP1, ADAM17, ADRA2C, RELN, NRG1, FGF2
GO:0019220~regulation of phosphate metabolic process	1.13994e-10	1.9726e-07	5.01669	CSF2, ENPP1, TGFBR1, NF1, ITGA1, PKN1, FKBP1A, TLR4, SOD1, LATS2, APLP2, CCNE2, ATP7A, EDNRB, NOD2, APOA1, F2, IFNG, ADRA2A, PEBP1, ADAM17, ADRA2C, RELN, NRG1, FGF2
GO:0010941~regulation of cell death	1.21852e-10	2.10858e-07	3.8213	CSF2, PTGS2, IL19, CLU, TLR2, TP63, NFKB1, TLR4, SOX9, TIMP3, IL10, EDNRB, NOD2, COMP, PTH, IFNG, RHOA, CAT, NRG1, FGF2, PIK3CG, KCNMA1, ROCK1, TGFBR1, NF1, ITGA1, SOD1, ATP7A, NOTCH2, CD40LG, F2, ADAM17
GO:0010647~positive regulation of cell communication	1.32668e-10	2.29574e-07	6.21215	CSF2, FGF18, SLC20A1, PTGS2, LEPR, TGFBR1, TP63, FKBP1A, TLR4, CD40, NOTCH2, NOD2, GPC3, NEDD4, PTH, IFNG, RHOA, PEBP1, ADAM17, RELN, CAT
GO:0009967~positive regulation of signal transduction	1.50033e-10	2.59624e-07	6.59822	CSF2, FGF18, SLC20A1, LEPR, TGFBR1, TP63, FKBP1A, TLR4, CD40, NOTCH2, NOD2, GPC3, NEDD4, PTH, IFNG, RHOA, PEBP1, ADAM17, RELN, CAT
GO:0042981~regulation of apoptosis	4.10196e-10	7.09823e-07	3.75253	CSF2, PTGS2, IL19, CLU, TLR2, TP63, NFKB1, TLR4, SOX9, TIMP3, IL10, EDNRB, NOD2, COMP, PTH, IFNG, RHOA, CAT, NRG1, PIK3CG, KCNMA1, ROCK1, TGFBR1, NF1, ITGA1, SOD1, ATP7A, NOTCH2, CD40LG, F2, ADAM17
GO:0007166~cell surface receptor linked signal transduction	9.25352e-10	1.60127e-06	2.51699	WNT5A, FMOD, FGF18, CASR, ADAMTS13, LEPR, F2RL1, TLR2, TP63, FKBP1A, ABCA1, APLP2, ITGAM, ADCYAP1, CD47, EDNRB, APOA1, HEY1, CTGF, FOXF1, ITGAV, PTH, IFNG, HEY2, TEK, ADRA2A, ANGPT1, ADRA2C, NRG1, FGF2, PIK3CG, PLAT, ADAM10, TGFBR1, ITGA1, MSTN, CD40, PTGFR, FGF20, AGER, NOTCH2, LAMA1, CCR8, CCR6, F2, ADAM17, DST, SEL1L
GO:0016477~cell migration	2.95525e-09	5.11391e-06	6.3472	PLAT, ROCK1, TGFBR1, ITGA1, PRKG1, ITGAM, IL10, LAMA1, EDNRB, APOA1, CTGF, IFNG, ADAM17, RELN, LAMC1, FGF2, TWIST1, THBS4
GO:0031589~cell-substrate adhesion	4.38237e-09	7.58347e-06	11.9172	VWF, COL13A1, ADAMTS13, CTGF, ITGAV, TEK, RHOA, ITGA1, VTN, NID2, ANTXR1, LAMC1
GO:0044093~positive regulation of molecular function	5.07225e-09	8.77728e-06	4.15204	CASR, TGFBR1, NF1, ITGA1, TLR2, PKN1, FKBP1A, TLR4, SOD1, IL10, ADCYAP1, ATP7A, EDNRB, NOD2, APOA1, F2, PTH, IFNG, ADRA2A, ADAM17, ADRA2C, RELN, CAT, NRG1, FGF2
GO:0030003~cellular cation homeostasis	6.46707e-09	1.11909e-05	6.51379	KCNMA1, SRI, TRPC1, CASR, TRPC6, F2RL1, MFI2, NR3C2, FKBP1A, SOD1, APLP2, ATP7A, CCR8, EDNRB, CCR6, F2, PTH
GO:0030198~extracellular matrix organization	8.28251e-09	1.43325e-05	11.2297	ATP7A, TNFRSF11B, FOXF1, TGFBR1, TGFBI, NF1, MYH11, FKBP1A, VTN, DCN, LAMC1, APLP2
GO:0051241~negative regulation of multicellular organismal process	1.20716e-08	2.08893e-05	8.30812	KCNMA1, PTGS2, MSTN, NFKB1, SOD1, SOX9, IL10, NOD2, TNFRSF11B, APOA1, F2, IFNG, ADAM17, CPB2
GO:0006928~cell motion	1.39008e-08	2.40547e-05	4.50763	PLAT, ROCK1, PTGS2, TGFBR1, ITGA1, PRKG1, ITGAM, IL10, PLAUR, LAMA1, EDNRB, CCR6, APOA1, CTGF, IFNG, ADRA2A, ADAM17, RELN, LAMC1, FGF2, THBS4, TWIST1
GO:0051674~localization of cell	1.45659e-08	2.52055e-05	5.70628	PLAT, ROCK1, TGFBR1, ITGA1, PRKG1, ITGAM, IL10, LAMA1, EDNRB, APOA1, CTGF, IFNG, ADAM17, RELN, LAMC1, FGF2, TWIST1, THBS4
GO:0048870~cell motility	1.45659e-08	2.52055e-05	5.70628	PLAT, ROCK1, TGFBR1, ITGA1, PRKG1, ITGAM, IL10, LAMA1, EDNRB, APOA1, CTGF, IFNG, ADAM17, RELN, LAMC1, FGF2, TWIST1, THBS4
GO:0050878~regulation of body fluid levels	2.03486e-08	3.52122e-05	8.97311	PLAT, KCNMA1, TRPC1, ADAMTS13, F2RL1, CD40, PLAUR, VWF, FGG, FGA, FGB, CD40LG, F2
GO:0001932~regulation of protein amino acid phosphorylation	2.29553e-08	3.9723e-05	7.87591	CSF2, ENPP1, TGFBR1, PKN1, TLR4, FKBP1A, EDNRB, NOD2, APOA1, IFNG, F2, PEBP1, ADAM17, FGF2
GO:0001501~skeletal system development	2.5653e-08	4.43912e-05	5.49162	WNT5A, MATN3, FGF18, CASR, PTGS2, COL13A1, TGFBR1, NF1, TP63, SOX9, ATP7A, TNFRSF11B, CTGF, COMP, IL17F, PTH, TWIST1, SPP1
GO:0030168~platelet activation	2.68399e-08	4.64451e-05	24.3309	VWF, FGG, FGA, CD40LG, ADAMTS13, FGB, F2, CD40
GO:0055080~cation homeostasis	3.46267e-08	5.99197e-05	5.78498	KCNMA1, SRI, TRPC1, CASR, TRPC6, F2RL1, MFI2, NR3C2, FKBP1A, SOD1, APLP2, ATP7A, CCR8, EDNRB, CCR6, F2, PTH
GO:0010627~regulation of protein kinase cascade	3.59578e-08	6.22231e-05	6.25373	CSF2, SLC20A1, IL1RL1, LEPR, TGFBR1, NF1, PKN1, TLR4, FKBP1A, CD40, NOD2, NEDD4, IFNG, RHOA, PEBP1, CAT
GO:0001775~cell activation	3.63564e-08	6.29129e-05	5.76482	CSF2, ADAM10, ADAMTS13, TLR2, TLR4, FKBP1A, CD40, IL10, ITGAM, ATP7A, VWF, FGG, FGA, CD40LG, FGB, F2, ADAM17
GO:0006873~cellular ion homeostasis	4.62714e-08	8.00702e-05	4.94425	KCNMA1, SRI, TRPC1, CASR, TRPC6, ENPP1, NF1, F2RL1, MFI2, NR3C2, FKBP1A, SOD1, APLP2, ATP7A, CCR8, EDNRB, CCR6, F2, PTH
GO:0055082~cellular chemical homeostasis	5.89203e-08	0.000101959	4.86619	KCNMA1, SRI, TRPC1, CASR, TRPC6, ENPP1, NF1, F2RL1, MFI2, NR3C2, FKBP1A, SOD1, APLP2, ATP7A, CCR8, EDNRB, CCR6, F2, PTH
GO:0030005~cellular di-, tri-valent inorganic cation homeostasis	7.87225e-08	0.000136225	6.43108	SRI, TRPC1, CASR, TRPC6, F2RL1, MFI2, FKBP1A, SOD1, APLP2, ATP7A, CCR8, EDNRB, CCR6, PTH, F2
GO:0010038~response to metal ion	7.95709e-08	0.000137693	9.05337	KCNMA1, ATP7A, TRPC1, FGG, CASR, TNFRSF11B, PTGS2, FGA, NEDD4, FGB, PEBP1, SOD1
GO:0050817~coagulation	8.43361e-08	0.000145939	10.4957	PLAT, VWF, FGG, FGA, CD40LG, ADAMTS13, FGB, F2, F2RL1, CD40, PLAUR
GO:0007596~blood coagulation	8.43361e-08	0.000145939	10.4957	PLAT, VWF, FGG, FGA, CD40LG, ADAMTS13, FGB, F2, F2RL1, CD40, PLAUR
GO:0007599~hemostasis	1.45572e-07	0.000251904	9.9126	PLAT, VWF, FGG, FGA, CD40LG, ADAMTS13, FGB, F2, F2RL1, CD40, PLAUR
GO:0055066~di-, tri-valent inorganic cation homeostasis	1.49048e-07	0.00025792	6.10818	SRI, TRPC1, CASR, TRPC6, F2RL1, MFI2, FKBP1A, SOD1, APLP2, ATP7A, CCR8, EDNRB, CCR6, PTH, F2
GO:0050801~ion homeostasis	1.77755e-07	0.000307595	4.52115	KCNMA1, SRI, TRPC1, CASR, TRPC6, ENPP1, NF1, F2RL1, MFI2, NR3C2, FKBP1A, SOD1, APLP2, ATP7A, CCR8, EDNRB, CCR6, F2, PTH
GO:0051240~positive regulation of multicellular organismal process	1.92287e-07	0.000332743	5.98302	PTGS2, IL18, TLR2, TLR4, CD40, SOD1, NOD2, CD40LG, F2, HEY2, IFNG, ADAM17, NRG1, FGF2, SPP1
GO:0001568~blood vessel development	2.02184e-07	0.000349869	5.9586	PLAT, FGF18, LEPR, IL18, TGFBR1, NF1, COL15A1, ATP7A, HEY1, CTGF, ITGAV, FOXF1, HEY2, ANGPT1, FGF2
GO:0008284~positive regulation of cell proliferation	2.12898e-07	0.000368409	4.46655	CSF2, FGF18, ADAM10, PTGS2, TGFBR1, IL18, CLU, TP63, CD40, AGER, CD47, LAMA1, HEY2, IFNG, ADRA2A, ADAM17, LAMC1, NRG1, FGF2
GO:0048514~blood vessel morphogenesis	2.37686e-07	0.000411303	6.4575	PLAT, FGF18, LEPR, IL18, TGFBR1, NF1, COL15A1, ATP7A, HEY1, CTGF, FOXF1, HEY2, ANGPT1, FGF2
GO:0048878~chemical homeostasis	2.39876e-07	0.000415093	3.99179	KCNMA1, SRI, TRPC1, CASR, TRPC6, ENPP1, NF1, F2RL1, MFI2, NR3C2, FKBP1A, ABCA1, SOD1, APLP2, ATP7A, CCR8, EDNRB, CCR6, APOA1, F2, PTH
GO:0019725~cellular homeostasis	2.57073e-07	0.00044485	4.17698	KCNMA1, SRI, TRPC1, CASR, TRPC6, ENPP1, NF1, F2RL1, MFI2, NR3C2, FKBP1A, SOD1, APLP2, ATP7A, CCR8, EDNRB, CCR6, DMD, F2, PTH
GO:0001944~vasculature development	2.71839e-07	0.000470403	5.81616	PLAT, FGF18, LEPR, IL18, TGFBR1, NF1, COL15A1, ATP7A, HEY1, CTGF, ITGAV, FOXF1, HEY2, ANGPT1, FGF2
GO:0007610~behavior	2.83716e-07	0.000490954	4.15027	KCNMA1, CASR, PTGS2, LEPR, IL18, NF1, ITGA1, SOD1, ITGAM, APLP2, IL10, PLAUR, ATP7A, CCR8, EDNRB, CCR6, IFNG, PEBP1, RELN, FGF2
GO:0001817~regulation of cytokine production	3.2144e-07	0.000556235	6.9901	IL18, TLR2, NFKB1, TLR4, CD40, SOD1, IL10, NOD2, APOA1, CD40LG, IL17F, IFNG, ADAM17
GO:0042127~regulation of cell proliferation	3.37648e-07	0.00058428	3.21527	CSF2, FGF18, PTGS2, IL18, CLU, TP63, SOX9, IL10, CD47, EDNRB, GPC3, TEK, HEY2, IFNG, ADRA2A, NRG1, FGF2, ADAM10, TGFBR1, NF1, CD40, AGER, LAMA1, NOTCH2, ADAM17, LAMC1
GO:0032655~regulation of interleukin-12 production	5.76013e-07	0.000996757	34.3496	NOD2, CD40LG, IFNG, TLR4, CD40, IL10
GO:0043066~negative regulation of apoptosis	6.35431e-07	0.00109958	4.67374	PIK3CG, CSF2, ROCK1, TGFBR1, CLU, TP63, NFKB1, SOD1, IL10, EDNRB, NOTCH2, CD40LG, COMP, RHOA, ADAM17, CAT, NRG1
GO:0043069~negative regulation of programmed cell death	7.65402e-07	0.00132448	4.60865	PIK3CG, CSF2, ROCK1, TGFBR1, CLU, TP63, NFKB1, SOD1, IL10, EDNRB, NOTCH2, CD40LG, COMP, RHOA, ADAM17, CAT, NRG1
GO:0060548~negative regulation of cell death	7.94116e-07	0.00137417	4.59584	PIK3CG, CSF2, ROCK1, TGFBR1, CLU, TP63, NFKB1, SOD1, IL10, EDNRB, NOTCH2, CD40LG, COMP, RHOA, ADAM17, CAT, NRG1
GO:0043062~extracellular structure organization	8.53475e-07	0.00147688	7.16494	ATP7A, TNFRSF11B, FOXF1, TGFBR1, TGFBI, NF1, MYH11, FKBP1A, VTN, DCN, LAMC1, APLP2
GO:0007219~Notch signaling pathway	9.00187e-07	0.00155772	14.9729	NOTCH2, ADAM10, HEY1, HEY2, ADAM17, TP63, NRG1, SEL1L
GO:0010740~positive regulation of protein kinase cascade	1.08554e-06	0.00187846	6.99332	CSF2, NOD2, SLC20A1, NEDD4, LEPR, TGFBR1, IFNG, RHOA, FKBP1A, TLR4, CAT, CD40
GO:0010035~response to inorganic substance	1.21637e-06	0.00210485	6.17175	KCNMA1, TRPC1, CASR, PTGS2, SOD1, ATP7A, FGG, TNFRSF11B, FGA, NEDD4, FGB, PEBP1, CAT
GO:0051592~response to calcium ion	1.33111e-06	0.0023034	14.1562	KCNMA1, TRPC1, FGG, CASR, FGA, NEDD4, FGB, PEBP1
GO:0007160~cell-matrix adhesion	3.37183e-06	0.00583462	9.84173	COL13A1, ADAMTS13, CTGF, ITGAV, TEK, RHOA, ITGA1, VTN, NID2
GO:0001934~positive regulation of protein amino acid phosphorylation	3.37183e-06	0.00583462	9.84173	CSF2, EDNRB, NOD2, TGFBR1, F2, IFNG, ADAM17, TLR4, FGF2
GO:0001819~positive regulation of cytokine production	3.66929e-06	0.00634932	9.73237	NOD2, CD40LG, IL18, IFNG, TLR2, ADAM17, TLR4, CD40, SOD1
GO:0007626~locomotory behavior	4.49148e-06	0.00777199	4.97275	KCNMA1, ITGA1, SOD1, APLP2, IL10, ITGAM, PLAUR, ATP7A, CCR8, EDNRB, CCR6, IFNG, RELN, FGF2
GO:0006875~cellular metal ion homeostasis	5.17211e-06	0.00894969	5.9586	KCNMA1, CCR8, TRPC1, EDNRB, CASR, CCR6, TRPC6, F2, PTH, F2RL1, NR3C2, FKBP1A
GO:0007243~protein kinase cascade	5.53887e-06	0.00958429	4.20859	WNT5A, TGFBR1, NF1, TLR2, ITGA1, PKN1, TLR4, SOD1, AGER, LATS2, IL10, F2, IFNG, ADRA2A, ADRA2C, FGF2
GO:0043085~positive regulation of catalytic activity	5.59151e-06	0.00967538	3.55606	CASR, TGFBR1, NF1, ITGA1, PKN1, SOD1, ADCYAP1, ATP7A, EDNRB, APOA1, F2, IFNG, PTH, ADRA2A, ADAM17, ADRA2C, RELN, NRG1, FGF2
GO:0042327~positive regulation of phosphorylation	6.44371e-06	0.0111499	9.03004	CSF2, EDNRB, NOD2, TGFBR1, F2, IFNG, ADAM17, TLR4, FGF2
GO:0032268~regulation of cellular protein metabolic process	6.53378e-06	0.0113058	3.69584	CSF2, ENPP1, TGFBR1, PKN1, FKBP1A, NFKB1, TLR4, TIMP3, IL10, EDNRB, NOD2, APOA1, ITGAV, F2, IFNG, PEBP1, ADAM17, FGF2
GO:0007229~integrin-mediated signaling pathway	6.92443e-06	0.0119817	11.1227	CD47, ADAM10, ADAMTS13, CTGF, ITGAV, ITGA1, DST, ITGAM
GO:0042592~homeostatic process	7.01402e-06	0.0121367	2.98062	KCNMA1, SRI, TRPC1, CASR, TRPC6, ENPP1, NF1, F2RL1, MFI2, NR3C2, FKBP1A, ABCA1, SOD1, APLP2, ATP7A, CCR8, EDNRB, CCR6, APOA1, DMD, F2, PTH, IFNG
GO:0055065~metal ion homeostasis	7.9412e-06	0.013741	5.697	KCNMA1, CCR8, TRPC1, EDNRB, CASR, CCR6, TRPC6, F2, PTH, F2RL1, NR3C2, FKBP1A
GO:0045937~positive regulation of phosphate metabolic process	8.08709e-06	0.0139934	8.75914	CSF2, EDNRB, NOD2, TGFBR1, F2, IFNG, ADAM17, TLR4, FGF2
GO:0010562~positive regulation of phosphorus metabolic process	8.08709e-06	0.0139934	8.75914	CSF2, EDNRB, NOD2, TGFBR1, F2, IFNG, ADAM17, TLR4, FGF2
GO:0006916~anti-apoptosis	8.31694e-06	0.0143911	5.66934	CSF2, NOTCH2, CD40LG, COMP, TGFBR1, CLU, ADAM17, TP63, NFKB1, NRG1, SOD1, IL10
GO:0031399~regulation of protein modification process	9.98555e-06	0.0172781	4.61875	CSF2, ENPP1, TGFBR1, PKN1, TLR4, FKBP1A, EDNRB, NOD2, APOA1, IFNG, F2, PEBP1, ADAM17, FGF2
GO:0040008~regulation of growth	1.00441e-05	0.0173793	4.2811	ADAM10, ENPP1, TGFBR1, TP63, MSTN, SOD1, GPC3, CTGF, CREG1, HEY2, IFNG, ADAM17, NRG1, FGF2, SPP1
GO:0030155~regulation of cell adhesion	1.09391e-05	0.0189279	7.10392	CD47, LAMA1, ADAM10, IL18, TGFBI, NF1, VTN, EDIL3, NRG1, SPP1
GO:0045596~negative regulation of cell differentiation	1.30141e-05	0.0225179	5.40687	NOTCH2, ENPP1, ITGAV, TGFBR1, NF1, RHOA, TP63, TLR4, ABCA1, SOX9, SPP1, TWIST1
GO:0032735~positive regulation of interleukin-12 production	2.03132e-05	0.0351451	64.8825	NOD2, CD40LG, IFNG, CD40
GO:0051223~regulation of protein transport	2.12214e-05	0.0367163	7.68345	NOD2, APOA1, CD40LG, TGFBR1, NF1, IFNG, RHOA, CD40, IL10
GO:0007242~intracellular signaling cascade	2.15289e-05	0.0372481	2.32461	WNT5A, CASR, TLR2, TP63, TLR4, ABCA1, IL10, LATS2, EDNRB, NOD2, APOA1, CTGF, PTH, IFNG, ADRA2A, RHOA, RAB25, ADRA2C, FGF2, PIK3CG, ROCK1, ROCK2, TGFBR1, NF1, ITGA1, PKN1, SOD1, AGER, NEDD4, F2
GO:0051338~regulation of transferase activity	2.65578e-05	0.045947	3.92434	TGFBR1, NF1, ITGA1, PKN1, SOD1, LATS2, APLP2, CCNE2, APOA1, ADRA2A, ADAM17, ADRA2C, RELN, NRG1, FGF2
GO:0048545~response to steroid hormone stimulus	2.69171e-05	0.0465684	5.57584	KCNMA1, TNFRSF11B, PTGS2, LEPR, TGFBR1, PEBP1, MSTN, ANGPT1, TIMP3, IL10, SPP1
GO:0006954~inflammatory response	2.78081e-05	0.0481096	4.19241	F11R, CLU, TLR2, NFKB1, TLR4, CD40, AGER, IL10, TNFAIP6, CD40LG, F2, IL17F, PTX3, SPP1
GO:0032675~regulation of interleukin-6 production	3.00304e-05	0.0519533	16.2206	NOD2, IL17F, IFNG, TLR2, TLR4, IL10
GO:0070201~regulation of establishment of protein localization	3.26827e-05	0.0565407	7.23896	NOD2, APOA1, CD40LG, TGFBR1, NF1, IFNG, RHOA, CD40, IL10
GO:0032101~regulation of response to external stimulus	3.59118e-05	0.0621254	6.12099	ADAM10, PTGS2, F2, F2RL1, ADAM17, TLR4, CPB2, AGER, IL10, SPP1
GO:0007266~Rho protein signal transduction	3.93346e-05	0.0680447	15.3669	APOA1, ROCK1, PTH, ADRA2A, RHOA, ABCA1
GO:0010033~response to organic substance	4.18484e-05	0.0723918	2.83467	KCNMA1, ADAM10, ENPP1, PTGS2, TGFBR1, LEPR, TLR2, MSTN, FKBP1A, TLR4, SOD1, TIMP3, IL10, LATS2, TNFRSF11B, NOD2, IFNG, PEBP1, ADAM17, ANGPT1, SPP1
GO:0007167~enzyme linked receptor protein signaling pathway	4.71373e-05	0.0815373	3.98401	PLAT, FMOD, FGF18, TGFBR1, MSTN, FKBP1A, FGF20, ADCYAP1, CTGF, TEK, ADAM17, ANGPT1, NRG1, FGF2
GO:0008361~regulation of cell size	4.90259e-05	0.084803	5.1969	NOTCH2, ADAM10, ENPP1, NDRG4, TGFBR1, ADAM17, TP63, NRG1, FGF20, FGF2, SPP1
GO:0045859~regulation of protein kinase activity	5.15544e-05	0.0891748	3.94937	TGFBR1, NF1, ITGA1, PKN1, SOD1, LATS2, APLP2, CCNE2, ADRA2A, ADAM17, ADRA2C, RELN, NRG1, FGF2
GO:0006952~defense response	5.28562e-05	0.0914255	3.00675	F11R, IL1RL1, CLU, TLR2, NFKB1, TLR4, CD40, AGER, IL10, TNFAIP6, NOD2, CCR6, CD40LG, F2, IL17F, IFNG, TPSAB1, PTX3, SPP1
GO:0010604~positive regulation of macromolecule metabolic process	5.36427e-05	0.0927853	2.61196	CSF2, TGFBR1, TP63, MSTN, CASK, FKBP1A, TLR4, NFKB1, CD40, SOX9, IL10, EDNRB, NOD2, GATA6, NEDD4, FOXF1, F2, IL17F, PTH, IFNG, ADAM17, YAP1, FGF2
GO:0032989~cellular component morphogenesis	5.40004e-05	0.0934039	3.67722	PTPRZ1, CLU, ITGA1, SOX9, SOD1, ATP7A, LAMA1, FOXF1, DMD, RHOA, MYH11, RELN, ANTXR1, LAMC1, DST
GO:0002700~regulation of production of molecular mediator of immune response	5.7303e-05	0.0991137	14.2425	NOD2, APOA1, CD40LG, IFNG, CD40, IL10
GO:0030324~lung development	6.72805e-05	0.116362	7.86454	WNT5A, ATP7A, FGF18, CTGF, GATA6, FOXF1, TGFBR1, FGF2
GO:0001666~response to hypoxia	6.77433e-05	0.117162	6.53667	PLAT, KCNMA1, PLOD2, IL18, TGFBR1, NF1, ADAM17, ANGPT1, CAPN2
GO:0000902~cell morphogenesis	7.09868e-05	0.122768	3.82734	PTPRZ1, CLU, ITGA1, SOX9, SOD1, ATP7A, LAMA1, FOXF1, DMD, RHOA, RELN, ANTXR1, LAMC1, DST
GO:0051051~negative regulation of transport	7.14361e-05	0.123545	6.48825	APOA1, PTGS2, ENPP1, NEDD4, ITGAV, NF1, NFKB1, NRG1, IL10
GO:0031099~regeneration	7.14814e-05	0.123623	9.87342	NOTCH2, FGA, TGFBR1, MSTN, ANGPT1, TIMP3, PLAUR
GO:0043549~regulation of kinase activity	7.30338e-05	0.126306	3.81662	TGFBR1, NF1, ITGA1, PKN1, SOD1, LATS2, APLP2, CCNE2, ADRA2A, ADAM17, ADRA2C, RELN, NRG1, FGF2
GO:0009891~positive regulation of biosynthetic process	8.05251e-05	0.139253	2.80068	CSF2, TGFBR1, TP63, MSTN, CASK, NFKB1, TLR4, ABCA1, SOX9, IL10, NOD2, GATA6, FOXF1, F2, IL17F, PTH, IFNG, YAP1, PTX3, FGF2
GO:0030323~respiratory tube development	8.13708e-05	0.140715	7.63323	WNT5A, ATP7A, FGF18, CTGF, GATA6, FOXF1, TGFBR1, FGF2
GO:0032880~regulation of protein localization	8.33913e-05	0.144206	6.3472	NOD2, APOA1, CD40LG, TGFBR1, NF1, IFNG, RHOA, CD40, IL10
GO:0035295~tube development	8.50779e-05	0.147121	4.86619	WNT5A, ATP7A, FGF18, GPC3, CTGF, GATA6, FOXF1, TGFBR1, TP63, FGF2, TWIST1
GO:0051173~positive regulation of nitrogen compound metabolic process	9.53445e-05	0.164861	2.87135	CSF2, TGFBR1, TP63, MSTN, CASK, NFKB1, ABCA1, CD40, SOX9, IL10, GATA6, FOXF1, IL17F, PTH, IFNG, PEBP1, YAP1, PTX3, FGF2
GO:0070482~response to oxygen levels	9.68728e-05	0.167501	6.21215	PLAT, KCNMA1, PLOD2, IL18, TGFBR1, NF1, ADAM17, ANGPT1, CAPN2
GO:0043627~response to estrogen stimulus	9.77811e-05	0.16907	7.41514	KCNMA1, TNFRSF11B, PTGS2, LEPR, TGFBR1, MSTN, ANGPT1, TIMP3
GO:0007265~Ras protein signal transduction	9.77811e-05	0.16907	7.41514	APOA1, ROCK1, NF1, PTH, ADRA2A, RHOA, ABCA1, FGF2
GO:0001816~cytokine production	0.000100619	0.173972	12.6944	NOD2, IL18, IL19, IL17F, TLR4, ABCA1
GO:0006874~cellular calcium ion homeostasis	0.000106817	0.18468	5.31824	CCR8, TRPC1, EDNRB, CASR, CCR6, TRPC6, F2, PTH, F2RL1, FKBP1A
GO:0060541~respiratory system development	0.000116791	0.201909	7.20917	WNT5A, ATP7A, FGF18, CTGF, GATA6, FOXF1, TGFBR1, FGF2
GO:0031401~positive regulation of protein modification process	0.000125934	0.217699	5.20448	CSF2, EDNRB, NOD2, TGFBR1, F2, IFNG, ADAM17, FKBP1A, TLR4, FGF2
GO:0043065~positive regulation of apoptosis	0.000126312	0.218351	3.39501	KCNMA1, PTGS2, TGFBR1, IL19, NF1, TLR2, ITGA1, TP63, TLR4, SOD1, TIMP3, IL10, NOTCH2, IFNG, PTH
GO:0055074~calcium ion homeostasis	0.000131137	0.226684	5.17679	CCR8, TRPC1, EDNRB, CASR, CCR6, TRPC6, F2, PTH, F2RL1, FKBP1A
GO:0002460~adaptive immune response based on somatic recombination of immune receptors built from immunoglobulin superfamily domains	0.000132258	0.228619	8.84761	NOD2, CD40LG, IL18, CLU, ADAM17, TLR4, IL10
GO:0002250~adaptive immune response	0.000132258	0.228619	8.84761	NOD2, CD40LG, IL18, CLU, ADAM17, TLR4, IL10
GO:0043068~positive regulation of programmed cell death	0.000135853	0.234826	3.37149	KCNMA1, PTGS2, TGFBR1, IL19, NF1, TLR2, ITGA1, TP63, TLR4, SOD1, TIMP3, IL10, NOTCH2, IFNG, PTH
GO:0010942~positive regulation of cell death	0.000142556	0.246399	3.35599	KCNMA1, PTGS2, TGFBR1, IL19, NF1, TLR2, ITGA1, TP63, TLR4, SOD1, TIMP3, IL10, NOTCH2, IFNG, PTH
GO:0006468~protein amino acid phosphorylation	0.000148173	0.256097	2.77234	PIK3CG, ADAM10, ROCK1, ROCK2, TGFBR1, ITGA1, PKN1, CASK, PRKG1, SOD1, LATS2, F2, TEK, IFNG, ADRA2A, ADRA2C, RELN, FGF2, MYLK
GO:0040012~regulation of locomotion	0.000153784	0.265782	5.06894	LAMA1, ADAM10, SERPINE2, CLIC4, NF1, TEK, F2RL1, ADAM17, FGF2, AGER
GO:0051270~regulation of cell motion	0.000159929	0.276389	5.04268	LAMA1, ADAM10, SERPINE2, CLIC4, TGFBR1, NF1, TEK, F2RL1, ADAM17, FGF2
GO:0002684~positive regulation of immune system process	0.000162536	0.280888	4.49816	CD47, NOD2, ADAM10, IL18, CLU, IFNG, F2RL1, TLR2, ADAM17, TLR4, CD40
GO:0032844~regulation of homeostatic process	0.000163837	0.283133	6.82974	TRPC1, TNFRSF11B, NF1, F2, IFNG, ADAM17, FKBP1A, SPP1
GO:0051347~positive regulation of transferase activity	0.000173987	0.30065	4.46067	APOA1, TGFBR1, ADRA2A, ITGA1, ADAM17, PKN1, ADRA2C, RELN, NRG1, SOD1, FGF2
GO:0045321~leukocyte activation	0.000186111	0.321568	4.42381	ATP7A, CSF2, ADAM10, CD40LG, TLR2, ADAM17, FKBP1A, TLR4, CD40, ITGAM, IL10
GO:0051247~positive regulation of protein metabolic process	0.000192435	0.332478	4.4056	CSF2, EDNRB, NOD2, NEDD4, TGFBR1, F2, IFNG, ADAM17, FKBP1A, TLR4, FGF2
GO:0051480~cytosolic calcium ion homeostasis	0.000202962	0.350634	6.59822	CCR8, TRPC1, EDNRB, CCR6, TRPC6, F2, F2RL1, FKBP1A
GO:0031328~positive regulation of cellular biosynthetic process	0.000206013	0.355898	2.69949	CSF2, TGFBR1, TP63, MSTN, CASK, NFKB1, TLR4, ABCA1, SOX9, IL10, NOD2, GATA6, FOXF1, IL17F, PTH, IFNG, YAP1, PTX3, FGF2
GO:0006955~immune response	0.000225243	0.389057	2.67993	CSF2, ENPP1, BST1, IL1RL1, IL18, IL19, CLU, TLR2, VTN, TLR4, IL10, ATP7A, CCR8, NOD2, CCR6, CD40LG, IFNG, ADAM17, PTX3
GO:0060341~regulation of cellular localization	0.000226837	0.391805	4.31678	NOD2, APOA1, NEDD4, CD40LG, TGFBR1, NF1, IFNG, RHOA, CD40, FGF2, IL10
GO:0042330~taxis	0.000232313	0.401245	5.47446	CCR8, EDNRB, CCR6, IFNG, ITGA1, FGF2, ITGAM, IL10, PLAUR
GO:0006935~chemotaxis	0.000232313	0.401245	5.47446	CCR8, EDNRB, CCR6, IFNG, ITGA1, FGF2, ITGAM, IL10, PLAUR
GO:0009719~response to endogenous stimulus	0.000255042	0.440421	3.36428	KCNMA1, PTGS2, ENPP1, TGFBR1, LEPR, MSTN, TIMP3, IL10, LATS2, TNFRSF11B, ADAM17, PEBP1, ANGPT1, SPP1
GO:0060348~bone development	0.000262135	0.452643	6.33	FGF18, CASR, PTGS2, COL13A1, CTGF, NF1, SOX9, SPP1
GO:0050900~leukocyte migration	0.000280964	0.485081	10.2446	EDNRB, ROCK1, IFNG, ITGA1, ITGAM, IL10
GO:0060537~muscle tissue development	0.000289379	0.499576	6.22872	GATA6, DMD, NF1, MYH11, RHOA, TP63, FKBP1A, NRG1
GO:0042246~tissue regeneration	0.000298634	0.515515	15.2068	NOTCH2, FGA, MSTN, TIMP3, PLAUR
GO:0050708~regulation of protein secretion	0.000304974	0.526432	10.068	NOD2, APOA1, CD40LG, IFNG, CD40, IL10
GO:0007517~muscle organ development	0.000310884	0.536607	4.6125	SRI, GATA6, DMD, NF1, MYH11, RHOA, MSTN, TP63, FKBP1A, NRG1
GO:0030334~regulation of cell migration	0.00033661	0.580891	5.18292	LAMA1, ADAM10, SERPINE2, CLIC4, NF1, TEK, F2RL1, ADAM17, FGF2
GO:0009725~response to hormone stimulus	0.000375443	0.647701	3.44743	KCNMA1, PTGS2, ENPP1, TGFBR1, LEPR, MSTN, TIMP3, IL10, LATS2, TNFRSF11B, PEBP1, ANGPT1, SPP1
GO:0007267~cell-cell signaling	0.00040387	0.696581	2.75751	PLAT, KCNMA1, WNT5A, FGF18, ADAM10, IL18, TP63, FGF20, IL10, ADCYAP1, TNFAIP6, DMD, TEK, PTH, PEBP1, ADRA2C, FGF2
GO:0032535~regulation of cellular component size	0.000459007	0.791323	3.95041	NOTCH2, ADAM10, ENPP1, NDRG4, TGFBR1, ADAM17, TP63, NRG1, FGF20, FGF2, SPP1
GO:0045860~positive regulation of protein kinase activity	0.000465891	0.803146	4.36429	TGFBR1, ADRA2A, ITGA1, ADAM17, PKN1, ADRA2C, RELN, NRG1, SOD1, FGF2
GO:0019218~regulation of steroid metabolic process	0.000473983	0.817041	13.5172	KCNMA1, APOA1, IFNG, NFKB1, SOD1
GO:0007169~transmembrane receptor protein tyrosine kinase signaling pathway	0.000481258	0.829533	4.34481	PLAT, FGF18, CTGF, TEK, ADAM17, ANGPT1, NRG1, FGF20, FGF2, ADCYAP1
GO:0048729~tissue morphogenesis	0.000513013	0.88404	4.86619	ATP7A, LAMA1, NOTCH2, GPC3, FOXF1, TP63, FKBP1A, SNAI1, TWIST1
GO:0030595~leukocyte chemotaxis	0.000527261	0.908486	13.1519	EDNRB, IFNG, ITGA1, ITGAM, IL10
GO:0001818~negative regulation of cytokine production	0.000584664	1.00692	12.8058	NOD2, APOA1, ADAM17, NFKB1, IL10
GO:0000165~MAPKKK cascade	0.000593255	1.02165	4.7604	WNT5A, TGFBR1, NF1, ADRA2A, ITGA1, PKN1, ADRA2C, SOD1, FGF2
GO:0033674~positive regulation of kinase activity	0.000600919	1.03478	4.21315	TGFBR1, ADRA2A, ITGA1, ADAM17, PKN1, ADRA2C, RELN, NRG1, SOD1, FGF2
GO:0030859~polarized epithelial cell differentiation	0.000611612	1.0531	72.9928	LAMA1, FOXF1, TP63
GO:0045935~positive regulation of nucleobase, nucleoside, nucleotide and nucleic acid metabolic process	0.000619044	1.06583	2.65145	CSF2, TGFBR1, TP63, MSTN, CASK, NFKB1, ABCA1, CD40, SOX9, IL10, GATA6, FOXF1, IL17F, PTH, IFNG, YAP1, FGF2
GO:0032270~positive regulation of cellular protein metabolic process	0.000639261	1.10046	4.17698	CSF2, EDNRB, NOD2, TGFBR1, F2, IFNG, ADAM17, FKBP1A, TLR4, FGF2
GO:0070271~protein complex biogenesis	0.00064629	1.1125	2.8908	FMOD, TP63, FKBP1A, CD40, VWF, FGG, NOD2, FGA, FGB, MYH11, PEBP1, ANGPT1, LAMC1, CAT, NRG1
GO:0006461~protein complex assembly	0.00064629	1.1125	2.8908	FMOD, TP63, FKBP1A, CD40, VWF, FGG, NOD2, FGA, FGB, MYH11, PEBP1, ANGPT1, LAMC1, CAT, NRG1
GO:0060326~cell chemotaxis	0.000646368	1.11263	12.4774	EDNRB, IFNG, ITGA1, ITGAM, IL10
GO:0043122~regulation of I-kappaB kinase/NF-kappaB cascade	0.000785644	1.35084	6.36697	NOD2, SLC20A1, IL1RL1, RHOA, FKBP1A, TLR4, CD40
GO:0001558~regulation of cell growth	0.000838945	1.44186	4.51502	ADAM10, ENPP1, CTGF, TGFBR1, ADAM17, TP63, NRG1, FGF2, SPP1
GO:0006793~phosphorus metabolic process	0.000845078	1.45233	2.20054	PIK3CG, ADAM10, ROCK1, ENPP1, SLC20A1, PTPRZ1, ROCK2, TGFBR1, ITGA1, PKN1, CASK, SOD1, PRKG1, LATS2, F2, TEK, IFNG, ADRA2A, ADRA2C, RELN, FGF2, MYLK
GO:0006796~phosphate metabolic process	0.000845078	1.45233	2.20054	PIK3CG, ADAM10, ROCK1, ENPP1, SLC20A1, PTPRZ1, ROCK2, TGFBR1, ITGA1, PKN1, CASK, SOD1, PRKG1, LATS2, F2, TEK, IFNG, ADRA2A, ADRA2C, RELN, FGF2, MYLK
GO:0022405~hair cycle process	0.000859058	1.47619	11.5862	ATP7A, PTGS2, TP63, SOX9, SNAI1
GO:0001942~hair follicle development	0.000859058	1.47619	11.5862	ATP7A, PTGS2, TP63, SOX9, SNAI1
GO:0046651~lymphocyte proliferation	0.000859058	1.47619	11.5862	CD40LG, FKBP1A, CD40, ITGAM, IL10
GO:0022404~molting cycle process	0.000859058	1.47619	11.5862	ATP7A, PTGS2, TP63, SOX9, SNAI1
GO:0007204~elevation of cytosolic calcium ion concentration	0.000908228	1.56006	6.19333	CCR8, EDNRB, CCR6, TRPC6, F2, F2RL1, FKBP1A
GO:0042633~hair cycle	0.00093974	1.61377	11.3167	ATP7A, PTGS2, TP63, SOX9, SNAI1
GO:0042303~molting cycle	0.00093974	1.61377	11.3167	ATP7A, PTGS2, TP63, SOX9, SNAI1
GO:0051216~cartilage development	0.000941289	1.61641	7.89111	WNT5A, ATP7A, FGF18, CTGF, IL17F, SOX9
GO:0060045~positive regulation of cardiac muscle cell proliferation	0.00101253	1.73775	58.3942	HEY2, NRG1, FGF2
GO:0010557~positive regulation of macromolecule biosynthetic process	0.00102049	1.75129	2.52982	CSF2, TGFBR1, TP63, MSTN, CASK, NFKB1, TLR4, SOX9, IL10, GATA6, FOXF1, F2, IL17F, PTH, IFNG, YAP1, FGF2
GO:0070661~leukocyte proliferation	0.00102561	1.76001	11.0595	CD40LG, FKBP1A, CD40, ITGAM, IL10
GO:0032943~mononuclear cell proliferation	0.00102561	1.76001	11.0595	CD40LG, FKBP1A, CD40, ITGAM, IL10
GO:0001503~ossification	0.0011447	1.96248	5.92405	FGF18, CASR, PTGS2, COL13A1, CTGF, NF1, SPP1
GO:0051099~positive regulation of binding	0.00119417	2.04646	7.48644	NOD2, TLR2, FKBP1A, TLR4, CAT, IL10
GO:0065003~macromolecular complex assembly	0.001215	2.08179	2.48798	FMOD, TP63, FKBP1A, ABCA1, CD40, VWF, FGG, NOD2, APOA1, FGA, FGB, MYH11, PEBP1, ANGPT1, LAMC1, CAT, NRG1
GO:0044057~regulation of system process	0.001256	2.15132	3.4646	PLAT, SRI, KCNMA1, EDNRB, APOA1, PTGS2, IFNG, PEBP1, MSTN, SOD1, IL10
GO:0016310~phosphorylation	0.00128257	2.19637	2.31144	PIK3CG, ADAM10, ROCK1, ROCK2, TGFBR1, ITGA1, PKN1, CASK, PRKG1, SOD1, LATS2, F2, TEK, IFNG, ADRA2A, ADRA2C, RELN, FGF2, MYLK
GO:0048638~regulation of developmental growth	0.00131614	2.25324	10.3536	HEY2, MSTN, NRG1, FGF2, SPP1
GO:0030030~cell projection organization	0.00136997	2.34437	3.1736	ATP7A, ROCK1, NEDD4, PTPRZ1, DMD, CLU, ITGA1, RELN, PRKG1, SOD1, DST, THBS4
GO:0010959~regulation of metal ion transport	0.00141446	2.41963	7.20917	TRPC1, CASR, PTGS2, NEDD4, F2, FKBP1A
GO:0000187~activation of MAPK activity	0.00149414	2.55429	7.12125	ADRA2A, ITGA1, PKN1, ADRA2C, SOD1, FGF2
GO:0016202~regulation of striated muscle tissue development	0.00165977	2.83362	9.73237	HEY2, MSTN, NRG1, FGF2, TWIST1
GO:0030182~neuron differentiation	0.0017482	2.98243	2.8886	ATP7A, KCNMA1, NEDD4, PTPRZ1, DMD, TGFBR1, CLU, ITGA1, RELN, SOD1, FGF20, PRKG1, DST
GO:0048634~regulation of muscle development	0.00178694	3.04758	9.54154	HEY2, MSTN, NRG1, FGF2, TWIST1
GO:0002712~regulation of B cell mediated immunity	0.00179689	3.0643	16.2206	NOD2, IFNG, CD40, IL10
GO:0002889~regulation of immunoglobulin mediated immune response	0.00179689	3.0643	16.2206	NOD2, IFNG, CD40, IL10
GO:0002237~response to molecule of bacterial origin	0.00184625	3.1472	6.79003	NOD2, PTGS2, TLR2, ADAM17, TLR4, IL10
GO:0048589~developmental growth	0.00194302	3.30956	6.71198	NOTCH2, PTGS2, FGA, MSTN, TIMP3, PLAUR
GO:0010743~regulation of foam cell differentiation	0.00202678	3.44989	15.5718	CSF2, ITGAV, NFKB1, ABCA1
GO:0051050~positive regulation of transport	0.00203862	3.46971	3.92786	TRPC1, NOD2, NEDD4, TGFBR1, F2, IFNG, RHOA, PTX3, IL10
GO:0030162~regulation of proteolysis	0.00206127	3.50761	9.18149	SERPINE2, IFNG, TIMP3, IL10, PLAUR
GO:0030036~actin cytoskeleton organization	0.00221552	3.76537	3.87572	ROCK1, ROCK2, NF1, MYH11, ADRA2A, RHOA, ANTXR1, PRKG1, DST
GO:0044092~negative regulation of molecular function	0.00223125	3.79163	3.20527	ATP7A, EDNRB, NOD2, APOA1, LEPR, NF1, ADRA2A, NFKB1, FKBP1A, CAT, LATS2
GO:0043523~regulation of neuron apoptosis	0.00225562	3.83228	6.48825	ATP7A, ROCK1, NF1, RHOA, ITGA1, SOD1
GO:0002637~regulation of immunoglobulin production	0.00227417	3.86321	14.9729	CD40LG, IFNG, CD40, IL10
GO:0042311~vasodilation	0.00227417	3.86321	14.9729	KCNMA1, EDNRB, ITGA1, SOD1
GO:0043933~macromolecular complex subunit organization	0.00237084	4.02428	2.33029	FMOD, TP63, FKBP1A, ABCA1, CD40, VWF, FGG, NOD2, APOA1, FGA, FGB, MYH11, PEBP1, ANGPT1, LAMC1, CAT, NRG1
GO:0010628~positive regulation of gene expression	0.00243805	4.13611	2.51266	CSF2, TGFBR1, TP63, MSTN, CASK, NFKB1, SOX9, IL10, GATA6, FOXF1, IL17F, IFNG, PTH, YAP1, FGF2
GO:0040007~growth	0.00270672	4.5819	4.25459	NOTCH2, PTGS2, FGA, NDRG4, MSTN, FGF20, TIMP3, PLAUR
GO:0046822~regulation of nucleocytoplasmic transport	0.00287173	4.85473	8.38998	NEDD4, TGFBR1, NF1, RHOA, IL10

## Sheet: module6
Term	PValue	FDR (%)	Fold Enrichment	Genes
GO:0001568~blood vessel development	1.11135e-19	1.94049e-16	8.73319	PDGFA, PGF, FGF9, JAG1, SRF, MMP2, CXCL12, EDNRA, AGTR2, ACE, CD44, MYOCD, HMOX1, TGM2, ADRA2B, NOS2, BMP4, COL18A1, EGFL7, SMAD7, MMP14, TMPRSS6, THY1, NOTCH1, BGN, MAPK14, BAX, VEGFA, ADRA1B, ENG, PLAU
GO:0001944~vasculature development	2.23122e-19	3.89585e-16	8.52443	PDGFA, PGF, FGF9, JAG1, SRF, MMP2, CXCL12, EDNRA, AGTR2, ACE, CD44, MYOCD, HMOX1, TGM2, ADRA2B, NOS2, BMP4, COL18A1, EGFL7, SMAD7, MMP14, TMPRSS6, THY1, NOTCH1, BGN, MAPK14, BAX, VEGFA, ADRA1B, ENG, PLAU
GO:0048514~blood vessel morphogenesis	2.28869e-19	3.99618e-16	9.48622	PDGFA, PGF, FGF9, JAG1, SRF, CXCL12, EDNRA, AGTR2, ACE, MYOCD, HMOX1, TGM2, ADRA2B, NOS2, BMP4, COL18A1, EGFL7, SMAD7, MMP14, TMPRSS6, THY1, NOTCH1, BGN, MAPK14, BAX, VEGFA, ADRA1B, ENG, PLAU
GO:0042127~regulation of cell proliferation	3.72476e-18	6.50365e-15	4.29733	PPARD, PDGFB, PDGFA, PGF, FGF9, FGFRL1, JAG1, CXCL10, EDNRA, MYOCD, HMOX1, SERPINE1, NOS2, IL1A, PRKCA, CAPNS1, VEGFB, MFN2, OSM, DDR1, MAPK1, ADM, F3, VEGFA, PLA2G2A, ALOX12, TIMP2, TRIB1, BCL2, TGM2, QSOX1, BMP4, COL18A1, COL4A3, IL6, SMAD2, CLEC11A, CAPN1, NOTCH1, BAX, ACE2, ADRA1A, BMP7, ENG, KLF4, PLAU, F2R, IGFBP5, LRP5
GO:0030334~regulation of cell migration	3.74452e-14	6.53255e-11	8.98491	COL18A1, ICAM1, IL6, EGFL7, PDGFB, SMAD7, PDGFA, JAG1, FURIN, CXCL12, TRIB1, THY1, CXCL10, MAPK1, AGTR2, ACE, HMOX1, F3, BCL2, VEGFA, F2R, IGFBP5
GO:0040012~regulation of locomotion	4.90616e-14	8.5687e-11	8.26807	PRKCA, COL18A1, ICAM1, IL6, EGFL7, PDGFB, SMAD7, PDGFA, JAG1, FURIN, CXCL12, TRIB1, THY1, CXCL10, MAPK1, AGTR2, ACE, HMOX1, F3, BCL2, VEGFA, F2R, IGFBP5
GO:0051270~regulation of cell motion	5.47898e-14	9.57678e-11	8.22523	COL18A1, ICAM1, IL6, EGFL7, PDGFB, SMAD7, PDGFA, CHST3, JAG1, FURIN, CXCL12, TRIB1, CXCL10, THY1, MAPK1, AGTR2, ACE, HMOX1, F3, BCL2, VEGFA, F2R, IGFBP5
GO:0032101~regulation of response to external stimulus	1.23659e-13	2.15949e-10	9.1159	PRKCA, PPARA, IL6, PDGFB, PDGFA, CX3CL1, CXCL12, TMPRSS6, ADIPOQ, LEP, EDNRA, OSM, F3, KLKB1, VEGFA, SERPINE1, PLA2G2A, ACE2, TGM2, PLAU, F2R
GO:0001525~angiogenesis	3.59429e-13	6.27498e-10	9.32708	BMP4, COL18A1, EGFL7, PDGFA, PGF, FGF9, JAG1, MMP14, SRF, CXCL12, TMPRSS6, THY1, EDNRA, NOTCH1, HMOX1, MAPK14, VEGFA, ADRA2B, ENG, PLAU
GO:0001666~response to hypoxia	6.98249e-13	1.21914e-09	9.78648	PPARA, PDGFB, PDGFA, PGF, EGLN1, MMP14, MMP2, ADIPOQ, SOD3, EDNRA, ACE, ADM, HMOX1, BCL2, VEGFA, NOS2, ENG, DPP4, PLAU
GO:0009611~response to wounding	9.16829e-13	1.60083e-09	4.42772	PPARA, F2RL3, PPARD, PDGFB, PDGFA, CRP, SRF, CCL7, CXCL10, CD44, LTB4R, HMOX1, BCL2, KLKB1, SERPINE1, TFPI2, IL1A, IL6, LYZ, CHST3, S100A12, NOTCH3, ALOX15, SDC1, NOTCH1, ADM, ITGA5, BAX, F3, CX3CR1, SPRR3, ENG, PLAU, F2R
GO:0070482~response to oxygen levels	1.70182e-12	2.97156e-09	9.30062	PPARA, PDGFB, PDGFA, PGF, EGLN1, MMP14, MMP2, ADIPOQ, SOD3, EDNRA, ACE, ADM, HMOX1, BCL2, VEGFA, NOS2, ENG, DPP4, PLAU
GO:0042060~wound healing	4.02641e-12	7.03042e-09	7.58863	PPARA, F2RL3, PPARD, IL6, PDGFB, PDGFA, SRF, NOTCH3, SDC1, NOTCH1, CD44, ITGA5, HMOX1, F3, KLKB1, SERPINE1, SPRR3, TFPI2, ENG, PLAU, F2R
GO:0051094~positive regulation of developmental process	1.25843e-11	2.19729e-08	5.9586	PRKCA, BMP4, LPL, PPARD, IL6, LIMK1, FGF9, GDF5, SMAD2, BAD, JAG1, SRF, LEP, INHBA, NOTCH1, WNT7B, TNFSF11, MAPK14, F3, BAX, BCL2, PLA2G2A, BMP7, IL1A
GO:0008285~negative regulation of cell proliferation	7.35823e-11	1.28479e-07	4.971	PPARD, FGFRL1, TIMP2, TRIB1, HMOX1, BCL2, QSOX1, IL1A, BMP4, PRKCA, COL18A1, COL4A3, IL6, SMAD2, MFN2, OSM, DDR1, ADM, BAX, PLA2G2A, ADRA1A, BMP7, ENG, KLF4, F2R, IGFBP5
GO:0001503~ossification	9.52614e-11	1.66332e-07	9.60284	BMP4, BMP1, FGF9, MMP8, DMP1, ENAM, MMP14, MMP2, CTSK, ALOX15, TNFSF11, SOST, BCL2, SP7, BMP7, IGFBP5
GO:0008015~blood circulation	1.87773e-10	3.27863e-07	7.05047	PPARA, COL4A3, ACTA2, RCAN1, CXCL12, ADIPOQ, CXCL10, EDNRA, MTHFR, AGTR2, ACE, ADM, HMOX1, VEGFA, ADRA1B, ACE2, NPPB, NOS2, ENG
GO:0003013~circulatory system process	1.87773e-10	3.27863e-07	7.05047	PPARA, COL4A3, ACTA2, RCAN1, CXCL12, ADIPOQ, CXCL10, EDNRA, MTHFR, AGTR2, ACE, ADM, HMOX1, VEGFA, ADRA1B, ACE2, NPPB, NOS2, ENG
GO:0051241~negative regulation of multicellular organismal process	2.08362e-10	3.63813e-07	7.57541	PRKCA, IL6, PDGFB, PDGFA, FGF23, FURIN, TMPRSS6, ADIPOQ, INHBA, NOTCH1, AGTR2, ADM, HMOX1, KLKB1, VEGFA, SERPINE1, PCSK9, PLAU
GO:0060348~bone development	2.51996e-10	4.4e-07	8.97826	BMP4, BMP1, FGF9, MMP8, DMP1, ENAM, MMP14, MMP2, CTSK, ALOX15, TNFSF11, SOST, BCL2, SP7, BMP7, IGFBP5
GO:0048771~tissue remodeling	3.56001e-10	6.21599e-07	14.7901	CTSK, ACE, AGTR2, BGN, TNFSF11, BAX, VEGFA, ADRA1B, TGM2, NOS2, MMP14, F2R
GO:0010033~response to organic substance	7.81595e-10	1.36471e-06	3.35051	ALPL, PPARA, PDGFB, PDGFA, PGF, MMP3, SRF, TRIB1, EDNRA, CD44, PLIN2, HMOX1, BCL2, PCSK9, CD4, AKT2, BMP4, PRKCA, COL4A3, BSG, IL6, SMAD2, RCAN1, NR4A3, MMP14, ADIPOQ, LEP, MAPK1, DDR1, SDC1, ADM, MAPK14, ADRA1B, BMP7, F2R
GO:0008284~positive regulation of cell proliferation	1.30853e-09	2.28477e-06	4.33462	PPARD, PDGFB, PDGFA, PGF, FGF9, CXCL10, MYOCD, BCL2, TGM2, PRKCA, COL18A1, BMP4, IL6, CAPNS1, CLEC11A, CAPN1, OSM, VEGFB, MAPK1, NOTCH1, ADM, F3, VEGFA, F2R, LRP5, ALOX12
GO:0051272~positive regulation of cell motion	1.42927e-09	2.49559e-06	9.86006	COL18A1, ICAM1, IL6, PDGFB, PDGFA, CHST3, FURIN, CXCL12, CXCL10, MAPK1, BCL2, F3, VEGFA, F2R
GO:0040017~positive regulation of locomotion	1.42927e-09	2.49559e-06	9.86006	PRKCA, COL18A1, ICAM1, IL6, PDGFB, PDGFA, FURIN, CXCL12, CXCL10, MAPK1, BCL2, F3, VEGFA, F2R
GO:0007155~cell adhesion	1.45337e-09	2.53767e-06	3.35242	PVR, PPARD, AEBP1, CX3CL1, CD151, CXCL12, WISP1, CD44, BCL2, CD4, MSN, SPON2, ADAM8, COL18A1, ICAM1, COL4A3, BMP1, TRPM7, ICAM2, MCAM, EMILIN2, SIRPA, THY1, DDR1, HAS1, CD34, LAMC3, ITGA5, CD209, CX3CR1, MADCAM1, LAMC2, ENG, NTM
GO:0022610~biological adhesion	1.50668e-09	2.63075e-06	3.34764	PVR, PPARD, AEBP1, CX3CL1, CD151, CXCL12, WISP1, CD44, BCL2, CD4, MSN, SPON2, ADAM8, COL18A1, ICAM1, COL4A3, BMP1, TRPM7, ICAM2, MCAM, EMILIN2, SIRPA, THY1, DDR1, HAS1, CD34, LAMC3, ITGA5, CD209, CX3CR1, MADCAM1, LAMC2, ENG, NTM
hsa05200:Pathways in cancer	3.91758e-09	4.38035e-06	3.87576	PPARD, PDGFB, PDGFA, PGF, FGF9, WNT3A, EGLN1, MMP2, MMP1, BCL2, NOS2, AKT2, PRKCA, BMP4, IL6, FGF23, SMAD2, BAD, VEGFB, MAPK1, WNT7B, LAMC3, BAX, VEGFA, MAPK3, LAMC2
GO:0016477~cell migration	3.03105e-09	5.2924e-06	5.25155	PRKCA, PVR, ICAM1, PPARD, IL6, PDGFB, HMGCR, CX3CL1, MMP14, SRF, CXCL12, CD44, CD34, ITGA5, BAX, PRSS3, MSN, MESP1, ENG, PLAU, LRP5
GO:0008283~cell proliferation	3.77369e-09	6.58908e-06	4.1159	PPARD, PDGFB, PDGFA, PGF, NDP, WNT3A, CXCL12, EDNRA, ACE, HMOX1, BCL2, NOS2, IL1A, BMP4, COL4A3, FSCN1, BAD, MMP14, FURIN, GAS6, VEGFB, OSM, LRP1, BAX, VEGFA, ADRA1B
GO:0009719~response to endogenous stimulus	4.17406e-09	7.28816e-06	4.26052	ALPL, PPARA, PDGFB, PDGFA, PGF, MMP3, SRF, HMOX1, BCL2, PCSK9, AKT2, BMP4, PRKCA, IL6, BSG, RCAN1, NR4A3, MMP14, ADIPOQ, LEP, MAPK1, SDC1, ADM, ADRA1B, BMP7
GO:0030335~positive regulation of cell migration	5.16169e-09	9.01261e-06	10.0816	COL18A1, ICAM1, IL6, PDGFB, PDGFA, FURIN, CXCL12, CXCL10, MAPK1, BCL2, F3, VEGFA, F2R
GO:0045597~positive regulation of cell differentiation	5.44929e-09	9.5148e-06	5.72658	BMP4, LPL, PPARD, IL6, LIMK1, GDF5, SMAD2, BAD, JAG1, SRF, LEP, INHBA, NOTCH1, WNT7B, TNFSF11, MAPK14, BCL2, PLA2G2A, BMP7
GO:0001501~skeletal system development	6.62557e-09	1.15686e-05	4.76003	PRKCA, ALPL, BMP4, AEBP1, BMP1, FGF9, MMP8, DMP1, ENAM, MMP14, MMP2, INHBA, ALOX15, CTSK, TNFSF11, SOST, MAPK14, BCL2, SP7, BMP7, ADAMTS4, IGFBP5
GO:0001763~morphogenesis of a branching structure	7.97408e-09	1.39232e-05	11.1925	EDNRA, BMP4, NOTCH1, CD44, PGF, BCL2, VEGFA, SPINT1, MMP14, BMP7, ENG, CXCL12
GO:0042592~homeostatic process	8.3693e-09	1.46133e-05	3.12476	PPARD, EGLN1, SRF, CXCL12, CCL7, EDNRA, GSR, HMOX1, BCL2, SERPINE1, TGM2, LTF, PCSK9, QSOX1, IL1A, BMP4, PRKCA, LPL, IL6, HTT, SMAD7, FGF23, BAD, ADIPOQ, INHBA, CTSK, TNFSF11, LARGE, ADM, BAX, VEGFA, ADRA1B, NPPB, F2R
GO:0009725~response to hormone stimulus	1.57666e-08	2.75293e-05	4.32553	PRKCA, ALPL, BMP4, PPARA, BSG, IL6, PDGFB, PDGFA, PGF, RCAN1, NR4A3, MMP14, SRF, ADIPOQ, LEP, MAPK1, SDC1, ADM, HMOX1, BCL2, PCSK9, BMP7, AKT2
GO:0051674~localization of cell	1.86174e-08	3.2507e-05	4.72127	PRKCA, PVR, ICAM1, PPARD, IL6, PDGFB, HMGCR, CX3CL1, MMP14, SRF, CXCL12, CD44, CD34, ITGA5, BAX, PRSS3, MSN, MESP1, ENG, PLAU, LRP5
GO:0048870~cell motility	1.86174e-08	3.2507e-05	4.72127	PRKCA, PVR, ICAM1, PPARD, IL6, PDGFB, HMGCR, CX3CL1, MMP14, SRF, CXCL12, CD44, CD34, ITGA5, BAX, PRSS3, MSN, MESP1, ENG, PLAU, LRP5
GO:0006928~cell motion	2.09755e-08	3.66245e-05	3.77796	PVR, PPARD, PDGFB, HMGCR, CX3CL1, CXCL12, SRF, CD44, LTB4R, PRSS3, MSN, SPON2, PRKCA, ICAM1, IL6, MMP14, ITGA5, CD34, BAX, MAPK14, MESP1, BMP7, ENG, PLAU, ALOX12, LRP5
GO:0001974~blood vessel remodeling	2.34128e-08	4.08802e-05	24.0071	ACE, AGTR2, BGN, BAX, VEGFA, ADRA1B, TGM2, NOS2
GO:0032103~positive regulation of response to external stimulus	2.3693e-08	4.13693e-05	11.8629	PRKCA, OSM, EDNRA, IL6, PDGFB, F3, VEGFA, PLA2G2A, TGM2, CX3CL1, CXCL12
GO:0048754~branching morphogenesis of a tube	2.76532e-08	4.82842e-05	11.6804	EDNRA, BMP4, NOTCH1, CD44, PGF, BCL2, VEGFA, MMP14, BMP7, ENG, CXCL12
GO:0035239~tube morphogenesis	3.51239e-08	6.13285e-05	7.60855	BMP4, PGF, WNT3A, NR4A3, MMP14, SRF, CXCL12, EDNRA, NOTCH1, CD44, BCL2, VEGFA, BMP7, ENG
GO:0010604~positive regulation of macromolecule metabolic process	6.01327e-08	0.000104995	2.8188	PPARA, PDGFB, PDGFA, SRF, EDNRA, NR1H2, MYOCD, HMOX1, BCL2, KLKB1, NFAT5, PCSK9, CD4, IL1A, AKT2, BMP4, PRKCA, IL6, SMAD7, SMAD2, NR4A3, FURIN, ADIPOQ, OSM, INHBA, MAPK1, NOTCH1, NCOA3, MAPK14, VEGFA, ADRA1B, BMP7, ENG, KLF4, F2R
GO:0045596~negative regulation of cell differentiation	9.14737e-08	0.000159718	5.43216	BMP4, PPARA, SMAD7, CRP, FGF23, RCAN1, JAG1, ADIPOQ, THY1, NR1H2, NOTCH3, MAPK1, INHBA, NOTCH1, PLA2G2A, BMP7, KLF4
GO:0035295~tube development	1.17955e-07	0.000205955	5.3334	BMP4, PDGFA, PGF, FGF9, WNT3A, SMAD2, NR4A3, MMP14, SRF, CXCL12, EDNRA, NOTCH1, CD44, BCL2, VEGFA, BMP7, ENG
GO:0001932~regulation of protein amino acid phosphorylation	2.02919e-07	0.000354308	5.98443	PRKCA, BMP4, IL6, PDGFB, PDGFA, SMAD7, PRKCE, ADIPOQ, EDNRA, OSM, BAX, BCL2, CD4, BMP7, ENG
GO:0048660~regulation of smooth muscle cell proliferation	2.63548e-07	0.000460169	13.504	PRKCA, MFN2, IL6, PDGFB, VEGFA, TGM2, KLF4, TRIB1, IGFBP5
GO:0009967~positive regulation of signal transduction	2.65387e-07	0.00046338	4.44538	BMP4, PPARD, IL6, FGF9, JAG1, FURIN, ADIPOQ, LGALS9, LEP, OSM, NCOA3, HMOX1, F3, VEGFA, TGM2, CD4, BMP7, ENG, F2R
GO:0007610~behavior	2.86578e-07	0.000500381	3.53196	PRKCA, IL6, PDGFB, HMGCR, HTT, PDGFA, NPY2R, CX3CL1, NR4A3, CXCL12, CCL7, CXCL10, LEP, OSM, MAPK1, AGTR2, ITGA5, MAPK14, BCL2, CX3CR1, ADRA1B, ACE2, ENG, PLAU
GO:0048729~tissue morphogenesis	3.30281e-07	0.000576689	5.7517	FRAS1, BMP4, HTT, PGF, SMAD7, WNT3A, SMAD2, JAG1, NR4A3, NOTCH1, CD44, BCL2, MESP1, BMP7, KLF4
GO:0014910~regulation of smooth muscle cell migration	4.31352e-07	0.000753164	34.5102	ACE, PDGFB, PDGFA, BCL2, TRIB1, IGFBP5
GO:0007166~cell surface receptor linked signal transduction	4.6389e-07	0.000809977	2.00814	F2RL3, PDGFB, PDGFA, FGF9, WNT3A, GDF5, FSTL1, JAG1, CXCL12, CXCL10, EDNRA, AGTR2, WISP1, LTB4R, NOS2, ADAM8, APLN, AKT2, BSG, FGF23, THY1, MAPK1, INHBA, DDR1, ADM, CX3CR1, VEGFA, NPPB, NPY2R, NDP, TGM2, ADAMTS10, CD4, ADRA2B, BMP4, COL4A3, HTT, SMAD7, AXL, SMAD2, NOTCH3, NOTCH1, WNT7B, LRP1, SFRP1, ITGA5, MAPK14, ADRA1B, ADRA1A, MESP1, BMP7, ENG, F2R, LRP5
GO:0019220~regulation of phosphate metabolic process	5.16744e-07	0.000902263	3.41544	PRKCA, BMP4, IL6, PDGFB, HMGCR, SMAD7, PDGFA, RCAN1, PRKCE, ADIPOQ, TRIB1, THY1, EDNRA, OSM, INHBA, AGTR2, LRP1, BAX, BCL2, CD4, ADRA2B, BMP7, ENG, F2R
GO:0051174~regulation of phosphorus metabolic process	5.16744e-07	0.000902263	3.41544	PRKCA, BMP4, IL6, PDGFB, HMGCR, SMAD7, PDGFA, RCAN1, PRKCE, ADIPOQ, TRIB1, THY1, EDNRA, OSM, INHBA, AGTR2, LRP1, BAX, BCL2, CD4, ADRA2B, BMP7, ENG, F2R
GO:0031099~regeneration	6.00228e-07	0.00104803	10.003	NOTCH3, NOTCH1, ADM, BCL2, SERPINE1, AXL, CHST3, NR4A3, GAS6, PLAU
GO:0010941~regulation of cell death	6.29043e-07	0.00109834	2.71	IER3, GDF5, CIAPIN1, PEA15, AGTR2, PTGIS, CD44, HMOX1, BCL2, TGM2, PCSK9, IL1A, BMP4, PRKCA, COL18A1, COL4A3, IL6, HTT, BAD, PRKCE, FURIN, ADIPOQ, INHBA, MAPK1, NOTCH1, SFRP1, BAX, F3, VEGFA, BMP7, F2R, ALOX12
GO:0030193~regulation of blood coagulation	6.80255e-07	0.00118776	15.3379	PDGFB, PDGFA, F3, KLKB1, SERPINE1, TMPRSS6, PLAU, F2R
GO:0001707~mesoderm formation	6.80255e-07	0.00118776	15.3379	BMP4, HTT, WNT3A, SMAD2, NR4A3, BMP7, MESP1, KLF4
GO:0007369~gastrulation	6.80293e-07	0.00118783	9.86006	BMP4, HTT, WNT3A, UGDH, SMAD2, NR4A3, BMP7, MESP1, KLF4, LRP5
GO:0009991~response to extracellular stimulus	6.80957e-07	0.00118898	5.01967	ALPL, BMP4, PPARA, PDGFA, AXL, ADIPOQ, LEP, ADM, MYOCD, CD44, HMOX1, BCL2, CTSD, PCSK9, BMP7, KLF4
GO:0048545~response to steroid hormone stimulus	7.24571e-07	0.00126514	5.39222	PRKCA, ALPL, BMP4, IL6, PDGFB, PDGFA, RCAN1, MMP14, ADIPOQ, MAPK1, SDC1, ADM, HMOX1, BCL2, BMP7
GO:0048332~mesoderm morphogenesis	1.00366e-06	0.00175243	14.5306	BMP4, HTT, WNT3A, SMAD2, NR4A3, BMP7, MESP1, KLF4
GO:0051781~positive regulation of cell division	1.20839e-06	0.0021099	14.158	OSM, VEGFB, PDGFB, FGF9, PGF, PDGFA, VEGFA, IL1A
GO:0010647~positive regulation of cell communication	1.30185e-06	0.00227308	3.98598	BMP4, PPARD, IL6, FGF9, JAG1, FURIN, ADIPOQ, LGALS9, LEP, OSM, NCOA3, HMOX1, F3, VEGFA, TGM2, CD4, BMP7, ENG, F2R
GO:0048878~chemical homeostasis	1.31755e-06	0.0023005	3.23533	PRKCA, LPL, PPARD, HTT, SMAD7, FGF23, EGLN1, BAD, CXCL12, ADIPOQ, CCL7, EDNRA, ADM, HMOX1, BAX, BCL2, VEGFA, SERPINE1, ADRA1B, TGM2, LTF, PCSK9, NPPB, F2R
GO:0050727~regulation of inflammatory response	1.3834e-06	0.00241546	9.08163	PRKCA, OSM, EDNRA, IL6, KLKB1, ACE2, PLA2G2A, TGM2, CX3CL1, ADIPOQ
GO:0030182~neuron differentiation	1.40576e-06	0.00245451	3.46678	PRKCA, BMP4, IL6, HTT, WNT3A, CHST3, JAG1, SRF, CXCL12, THY1, LEP, NOTCH3, NOTCH1, CD44, ADM, BCL2, VEGFA, TRAPPC4, PCSK9, BMP7, SPON2, NTM
GO:0001704~formation of primary germ layer	1.44697e-06	0.00252647	13.8041	BMP4, HTT, WNT3A, SMAD2, NR4A3, BMP7, MESP1, KLF4
GO:0042981~regulation of apoptosis	1.45579e-06	0.00254187	2.66123	IER3, GDF5, CIAPIN1, PEA15, AGTR2, PTGIS, CD44, HMOX1, BCL2, TGM2, PCSK9, IL1A, PRKCA, COL18A1, COL4A3, IL6, HTT, BAD, PRKCE, FURIN, ADIPOQ, INHBA, MAPK1, NOTCH1, SFRP1, BAX, F3, VEGFA, BMP7, F2R, ALOX12
GO:0030336~negative regulation of cell migration	1.45747e-06	0.00254479	10.898	AGTR2, EGFL7, PDGFB, SMAD7, HMOX1, BCL2, TRIB1, IGFBP5, THY1
GO:0044243~multicellular organismal catabolic process	1.50393e-06	0.00262591	18.5824	ACE, ADAMTS14, MMP8, ACE2, MMP3, MMP2, MMP1
GO:0050818~regulation of coagulation	1.72374e-06	0.00300972	13.4674	PDGFB, PDGFA, F3, KLKB1, SERPINE1, TMPRSS6, PLAU, F2R
GO:0008217~regulation of blood pressure	1.7278e-06	0.0030168	7.59224	PPARA, ACE, AGTR2, ACTA2, HMOX1, ADRA1B, ACE2, NPPB, NOS2, ENG, ADIPOQ
GO:0043067~regulation of programmed cell death	1.78373e-06	0.00311445	2.63502	IER3, GDF5, CIAPIN1, PEA15, AGTR2, PTGIS, CD44, HMOX1, BCL2, TGM2, PCSK9, IL1A, PRKCA, COL18A1, COL4A3, IL6, HTT, BAD, PRKCE, FURIN, ADIPOQ, INHBA, MAPK1, NOTCH1, SFRP1, BAX, F3, VEGFA, BMP7, F2R, ALOX12
GO:0031328~positive regulation of cellular biosynthetic process	1.86275e-06	0.00325243	2.82127	PPARA, PDGFB, PDGFA, SRF, NR1H2, AGTR2, MYOCD, HMOX1, NFAT5, CD4, IL1A, AKT2, BMP4, ICAM1, IL6, SMAD2, NR4A3, OSM, MAPK1, INHBA, NOTCH1, NCOA3, MAPK14, VEGFA, BMP7, ENG, KLF4, F2R
GO:0040008~regulation of growth	2.16981e-06	0.00378854	3.84571	LIMK1, FGF9, FGFRL1, GDF5, GAS6, LEP, OSM, VEGFB, DDR1, INHBA, AGTR2, WISP1, MYOCD, CD44, HTRA1, BCL2, NPPB, IGFBP5, ALOX12
GO:0040007~growth	2.44777e-06	0.00427386	5.28025	NOTCH3, BMP4, INHBA, PPARD, NOTCH1, PDGFB, BCL2, GDF5, SERPINE1, ADRA1B, SMAD2, BMP7, PLAU, IGFBP5
GO:0009891~positive regulation of biosynthetic process	2.45009e-06	0.00427792	2.78068	PPARA, PDGFB, PDGFA, SRF, NR1H2, AGTR2, MYOCD, HMOX1, NFAT5, CD4, IL1A, AKT2, BMP4, ICAM1, IL6, SMAD2, NR4A3, OSM, MAPK1, INHBA, NOTCH1, NCOA3, MAPK14, VEGFA, BMP7, ENG, KLF4, F2R
GO:0040013~negative regulation of locomotion	2.47262e-06	0.00431725	10.1833	AGTR2, EGFL7, PDGFB, SMAD7, HMOX1, BCL2, TRIB1, IGFBP5, THY1
GO:0051240~positive regulation of multicellular organismal process	2.48197e-06	0.00433358	4.52593	BMP4, IL6, FGF9, SRF, AGTR2, TNFSF11, ADM, MYOCD, HMOX1, BAX, BCL2, F3, ADRA1B, BMP7, IL1A, F2R
GO:0051271~negative regulation of cell motion	3.17282e-06	0.00553978	9.86006	AGTR2, EGFL7, PDGFB, SMAD7, HMOX1, BCL2, TRIB1, IGFBP5, THY1
GO:0042330~taxis	3.42924e-06	0.00598749	5.60791	PRKCA, MAPK1, IL6, PDGFB, PDGFA, MAPK14, CX3CR1, CX3CL1, ENG, CXCL12, CCL7, PLAU, CXCL10
GO:0006935~chemotaxis	3.42924e-06	0.00598749	5.60791	PRKCA, MAPK1, IL6, PDGFB, PDGFA, MAPK14, CX3CR1, CX3CL1, ENG, CXCL12, CCL7, PLAU, CXCL10
GO:0050729~positive regulation of inflammatory response	3.69689e-06	0.0064548	16.1048	PRKCA, OSM, EDNRA, IL6, PLA2G2A, TGM2, CX3CL1
GO:0042325~regulation of phosphorylation	3.74177e-06	0.00653316	3.25847	PRKCA, BMP4, IL6, PDGFB, HMGCR, SMAD7, PDGFA, PRKCE, ADIPOQ, TRIB1, THY1, EDNRA, OSM, INHBA, LRP1, BAX, BCL2, CD4, ADRA2B, BMP7, ENG, F2R
GO:0051302~regulation of cell division	4.48225e-06	0.00782599	11.7482	OSM, VEGFB, PDGFB, FGF9, PGF, PDGFA, VEGFA, IL1A
GO:0044259~multicellular organismal macromolecule metabolic process	4.52948e-06	0.00790845	15.5853	ACE, ADAMTS14, MMP8, ACE2, MMP3, MMP2, MMP1
GO:0030155~regulation of cell adhesion	4.58876e-06	0.00801194	6.04558	DDR1, ICAM1, SMAD7, BCL2, DMP1, TGM2, CX3CL1, MMP14, ENG, ADIPOQ, DPP4, ALOX12
GO:0001558~regulation of cell growth	4.66195e-06	0.00813974	4.98085	LIMK1, FGFRL1, VEGFB, DDR1, INHBA, AGTR2, WISP1, CD44, MYOCD, HTRA1, BCL2, NPPB, ALOX12, IGFBP5
GO:0032268~regulation of cellular protein metabolic process	4.8755e-06	0.00851257	3.20348	PRKCA, BMP4, IL6, UPF1, PDGFB, SMAD7, PDGFA, PRKCE, FURIN, ADIPOQ, NR1H2, EDNRA, OSM, MAPK1, KLKB1, BAX, BCL2, PCSK9, CD4, BMP7, ENG, IGFBP5
GO:0001934~positive regulation of protein amino acid phosphorylation	5.25352e-06	0.00917257	7.7551	PRKCA, OSM, EDNRA, BMP4, IL6, BCL2, CD4, BMP7, ENG, ADIPOQ
GO:0031667~response to nutrient levels	5.52393e-06	0.00964467	4.905	BMP4, ALPL, PPARA, PDGFA, ADIPOQ, LEP, ADM, CD44, HMOX1, BCL2, CTSD, PCSK9, BMP7, KLF4
GO:0032844~regulation of homeostatic process	5.7057e-06	0.00996202	6.65986	EDNRA, INHBA, TNFSF11, CD44, SMAD7, MAPK14, BCL2, BAX, VEGFA, F2R, THY1
GO:0032270~positive regulation of cellular protein metabolic process	7.08143e-06	0.0123639	4.44337	PRKCA, BMP4, IL6, SMAD7, FURIN, ADIPOQ, NR1H2, OSM, EDNRA, MAPK1, KLKB1, BCL2, CD4, BMP7, ENG
GO:0042312~regulation of vasodilation	7.68692e-06	0.013421	20.7061	ACE, AGTR2, ADM, HMOX1, ACE2, NPPB
GO:0010557~positive regulation of macromolecule biosynthetic process	7.94137e-06	0.0138652	2.74393	PPARA, PDGFB, PDGFA, SRF, NR1H2, MYOCD, HMOX1, NFAT5, CD4, IL1A, AKT2, BMP4, IL6, SMAD2, NR4A3, OSM, MAPK1, INHBA, NOTCH1, NCOA3, MAPK14, VEGFA, BMP7, ENG, KLF4, F2R
GO:0048584~positive regulation of response to stimulus	8.23291e-06	0.0143742	4.38689	PRKCA, PVR, IL6, PDGFB, CRP, CX3CL1, CXCL12, THY1, OSM, EDNRA, MAPK1, F3, VEGFA, TGM2, PLA2G2A
GO:0048666~neuron development	8.31145e-06	0.0145113	3.6648	PRKCA, IL6, HTT, WNT3A, CHST3, SRF, CXCL12, THY1, LEP, NOTCH1, ADM, CD44, BCL2, VEGFA, TRAPPC4, SPON2, BMP7, NTM
GO:0007626~locomotory behavior	1.02443e-05	0.0178856	4.03039	PRKCA, IL6, PDGFB, PDGFA, HTT, NPY2R, CX3CL1, CXCL12, CCL7, CXCL10, MAPK1, MAPK14, CX3CR1, ADRA1B, ENG, PLAU
GO:0042327~positive regulation of phosphorylation	1.06978e-05	0.0186774	7.11551	PRKCA, OSM, EDNRA, BMP4, IL6, BCL2, CD4, BMP7, ENG, ADIPOQ
hsa04370:VEGF signaling pathway	1.67164e-05	0.0186894	6.51923	PRKCA, MAPK1, MAPK14, MAPK3, VEGFA, NFAT5, PLA2G2A, BAD, NFATC1, AKT2
GO:0007498~mesoderm development	1.07851e-05	0.0188298	8.39437	BMP4, HTT, WNT3A, VEGFA, SMAD2, NR4A3, BMP7, MESP1, KLF4
GO:0051247~positive regulation of protein metabolic process	1.14616e-05	0.0200107	4.26052	PRKCA, BMP4, IL6, SMAD7, FURIN, ADIPOQ, NR1H2, OSM, EDNRA, MAPK1, KLKB1, BCL2, CD4, BMP7, ENG
GO:0044236~multicellular organismal metabolic process	1.33092e-05	0.0232361	13.0579	ACE, ADAMTS14, MMP8, ACE2, MMP3, MMP2, MMP1
GO:0045937~positive regulation of phosphate metabolic process	1.372e-05	0.0239532	6.90204	PRKCA, OSM, EDNRA, BMP4, IL6, BCL2, CD4, BMP7, ENG, ADIPOQ
GO:0010562~positive regulation of phosphorus metabolic process	1.372e-05	0.0239532	6.90204	PRKCA, OSM, EDNRA, BMP4, IL6, BCL2, CD4, BMP7, ENG, ADIPOQ
GO:0048608~reproductive structure development	1.39099e-05	0.0242848	6.02559	LEP, BMP4, INHBA, SDC1, SFRP1, HMGCR, FGF9, BCL2, BAX, VEGFA, MMP14
GO:0007507~heart development	1.42315e-05	0.0248461	4.49435	BMP4, SMAD7, WNT3A, EGLN1, SMAD2, SRF, EDNRA, NOTCH1, ADM, MYOCD, ADRA1B, MESP1, ENG, NFATC1
GO:0030195~negative regulation of blood coagulation	1.61067e-05	0.0281195	18.0053	PDGFB, PDGFA, KLKB1, SERPINE1, TMPRSS6, PLAU
GO:0010942~positive regulation of cell death	1.7252e-05	0.0301188	3.17335	PRKCA, BMP4, COL18A1, COL4A3, HTT, BAD, PRKCE, ADIPOQ, MAPK1, INHBA, NOTCH1, AGTR2, PTGIS, CD44, HMOX1, BAX, BCL2, TGM2, PCSK9, BMP7
GO:0043627~response to estrogen stimulus	2.03737e-05	0.0355677	6.57337	PRKCA, BMP4, MAPK1, PDGFB, PDGFA, HMOX1, BCL2, RCAN1, MMP14, BMP7
GO:0051050~positive regulation of transport	2.09394e-05	0.0365551	4.33312	PRKCA, BMP4, ORAI1, IL6, ADIPOQ, THY1, EDNRA, NR1H2, INHBA, BAX, PCSK9, IL1A, AKT2, F2R
GO:0010743~regulation of foam cell differentiation	2.48426e-05	0.0433678	16.5649	NR1H2, LPL, PPARA, CRP, PLA2G2A, ADIPOQ
GO:0060429~epithelium development	2.52757e-05	0.0441237	4.25677	FRAS1, BMP4, COL18A1, PGF, HTT, JAG1, CD44, FLG, BCL2, VEGFA, SPRR3, MADCAM1, BMP7, ENG
GO:0007423~sensory organ development	2.76935e-05	0.0483434	4.21959	BMP4, PDGFA, FGF9, WNT3A, JAG1, NR4A3, THY1, MFN2, DDR1, BAX, BCL2, VEGFA, BMP7, KLF4
GO:0001655~urogenital system development	2.9593e-05	0.0516586	6.27458	BMP4, ACE, SDC1, SFRP1, CD44, PGF, BCL2, BAX, PCSK9, BMP7
GO:0050819~negative regulation of coagulation	3.03994e-05	0.053066	15.9278	PDGFB, PDGFA, KLKB1, SERPINE1, TMPRSS6, PLAU
GO:0008406~gonad development	3.41627e-05	0.0596334	6.16254	LEP, BMP4, INHBA, SDC1, HMGCR, FGF9, BCL2, BAX, VEGFA, MMP14
GO:0033135~regulation of peptidyl-serine phosphorylation	3.74225e-05	0.0653218	24.6501	OSM, IL6, SMAD7, BCL2, BAX
hsa04060:Cytokine-cytokine receptor interaction	6.09738e-05	0.0681553	3.17253	IL6, PDGFB, PDGFA, GDF5, CX3CL1, CXCL12, CCL7, CXCL10, LEP, OSM, VEGFB, INHBA, TNFSF11, VEGFA, CX3CR1, BMP7, IL1A
GO:0044057~regulation of system process	4.17688e-05	0.0729058	3.57387	PRKCA, SMAD7, HTT, SRF, LEP, INHBA, AGTR2, ACE, ADM, MYOCD, HMOX1, ACE2, ADRA1B, NPPB, NOS2, F2R
GO:0006916~anti-apoptosis	4.44429e-05	0.0775716	4.35566	PEA15, IER3, SFRP1, HTT, HMOX1, F3, BCL2, BAX, VEGFA, TGM2, CIAPIN1, IL1A, ALOX12
GO:0043065~positive regulation of apoptosis	5.05504e-05	0.0882274	3.04974	PRKCA, COL18A1, COL4A3, HTT, BAD, PRKCE, ADIPOQ, MAPK1, INHBA, NOTCH1, AGTR2, PTGIS, CD44, HMOX1, BAX, BCL2, TGM2, PCSK9, BMP7
GO:0050921~positive regulation of chemotaxis	5.29878e-05	0.0924795	14.2801	PRKCA, IL6, PDGFB, F3, VEGFA, CXCL12
GO:0050730~regulation of peptidyl-tyrosine phosphorylation	5.35286e-05	0.0934231	8.12005	PRKCA, OSM, IL6, PDGFB, PDGFA, CD4, PRKCE, ADIPOQ
GO:0051173~positive regulation of nitrogen compound metabolic process	5.44215e-05	0.0949807	2.57219	BMP4, PPARA, ICAM1, IL6, PDGFB, PDGFA, SMAD2, NR4A3, SRF, NR1H2, OSM, MAPK1, INHBA, NOTCH1, AGTR2, MYOCD, NCOA3, MAPK14, VEGFA, NFAT5, BMP7, ENG, KLF4, F2R
GO:0043066~negative regulation of apoptosis	5.4783e-05	0.0956113	3.31454	IER3, IL6, HTT, FURIN, CIAPIN1, PEA15, NOTCH1, SFRP1, HMOX1, BAX, BCL2, F3, VEGFA, TGM2, IL1A, F2R, ALOX12
GO:0043068~positive regulation of programmed cell death	5.53028e-05	0.0965181	3.02861	PRKCA, COL18A1, COL4A3, HTT, BAD, PRKCE, ADIPOQ, MAPK1, INHBA, NOTCH1, AGTR2, PTGIS, CD44, HMOX1, BAX, BCL2, TGM2, PCSK9, BMP7
GO:0043069~negative regulation of programmed cell death	6.42144e-05	0.112063	3.26838	IER3, IL6, HTT, FURIN, CIAPIN1, PEA15, NOTCH1, SFRP1, HMOX1, BAX, BCL2, F3, VEGFA, TGM2, IL1A, F2R, ALOX12
GO:0060548~negative regulation of cell death	6.67861e-05	0.116548	3.2593	IER3, IL6, HTT, FURIN, CIAPIN1, PEA15, NOTCH1, SFRP1, HMOX1, BAX, BCL2, F3, VEGFA, TGM2, IL1A, F2R, ALOX12
GO:0001822~kidney development	7.24372e-05	0.126404	6.47066	BMP4, ACE, SDC1, CD44, PGF, BCL2, BAX, PCSK9, BMP7
GO:0008544~epidermis development	7.26937e-05	0.126852	4.50133	FRAS1, PPARA, PPARD, NOTCH1, PDGFA, FLG, BCL2, SPRR3, LAMC2, MADCAM1, JAG1, KLF4
GO:0050920~regulation of chemotaxis	7.40607e-05	0.129236	13.3588	PRKCA, IL6, PDGFB, F3, VEGFA, CXCL12
GO:0031349~positive regulation of defense response	8.46724e-05	0.14774	7.56388	PRKCA, OSM, PVR, EDNRA, IL6, PLA2G2A, TGM2, CX3CL1
GO:0009968~negative regulation of signal transduction	8.68081e-05	0.151464	4.06002	PRKCA, SMAD7, FGF9, ADIPOQ, THY1, TRIB1, MFN2, AGTR2, SOST, LRP1, HTRA1, ENG, IGFBP5
GO:0045137~development of primary sexual characteristics	9.15488e-05	0.159729	5.43468	LEP, BMP4, INHBA, SDC1, HMGCR, FGF9, BCL2, BAX, VEGFA, MMP14
GO:0045944~positive regulation of transcription from RNA polymerase II promoter	9.40149e-05	0.164029	3.16266	BMP4, PPARA, IL6, SMAD2, NR4A3, SRF, NR1H2, OSM, INHBA, NOTCH1, MYOCD, MAPK14, VEGFA, NFAT5, BMP7, ENG, KLF4
GO:0031399~regulation of protein modification process	9.64304e-05	0.16824	3.50951	PRKCA, BMP4, IL6, PDGFB, PDGFA, SMAD7, PRKCE, ADIPOQ, EDNRA, OSM, BAX, BCL2, CD4, BMP7, ENG
GO:0003006~reproductive developmental process	0.000110152	0.192158	3.68811	BMP4, PPARD, BSG, HMGCR, FGF9, MMP14, CXCL12, LEP, INHBA, SDC1, SFRP1, BAX, BCL2, VEGFA
hsa05219:Bladder cancer	0.000173292	0.193591	8.14904	VEGFB, MAPK1, PGF, MAPK3, VEGFA, MMP2, MMP1
hsa04510:Focal adhesion	0.000180564	0.201708	3.40557	PRKCA, PDGFB, PDGFA, PGF, BAD, VEGFB, MAPK1, ITGA5, LAMC3, BCL2, VEGFA, MAPK3, LAMC2, AKT2
GO:0048520~positive regulation of behavior	0.000117108	0.20428	12.1801	PRKCA, IL6, PDGFB, F3, VEGFA, CXCL12
GO:0007178~transmembrane receptor protein serine/threonine kinase signaling pathway	0.000119211	0.207945	6.03091	BMP4, PDGFB, PDGFA, SMAD7, GDF5, SMAD2, FSTL1, BMP7, ENG
GO:0051384~response to glucocorticoid stimulus	0.00012922	0.225386	7.07902	PRKCA, ALPL, BMP4, SDC1, IL6, ADM, BCL2, ADIPOQ
GO:0030278~regulation of ossification	0.00012922	0.225386	7.07902	BMP4, WNT7B, IL6, SOST, SFRP1, BCL2, FGF23, BMP7
GO:0007167~enzyme linked receptor protein signaling pathway	0.000130503	0.227622	3.22902	BMP4, PDGFB, PDGFA, FGF9, SMAD7, GDF5, AXL, FGF23, FSTL1, SMAD2, DDR1, VEGFA, CD4, BMP7, ENG, AKT2
GO:0019725~cellular homeostasis	0.000140392	0.24485	2.81414	PRKCA, PPARD, HTT, SMAD7, FGF23, SRF, CXCL12, ADIPOQ, CCL7, EDNRA, GSR, ADM, LARGE, BAX, BCL2, TGM2, LTF, QSOX1, F2R
GO:0051051~negative regulation of transport	0.000146276	0.255099	5.11262	PRKCA, OSM, NR1H2, INHBA, PEA15, HMOX1, BCL2, FGF23, ADIPOQ, AKT2
GO:0007398~ectoderm development	0.000146712	0.255858	4.16203	FRAS1, PPARA, PPARD, NOTCH1, PDGFA, FLG, BCL2, SPRR3, LAMC2, MADCAM1, JAG1, KLF4
GO:0010740~positive regulation of protein kinase cascade	0.00015304	0.266881	4.54625	OSM, LEP, PPARD, IL6, FGF9, HMOX1, F3, TGM2, ADIPOQ, LGALS9, F2R
GO:0007267~cell-cell signaling	0.000154883	0.27009	2.53075	PRKCA, BMP4, IL6, HTT, PDGFA, PGF, FGF9, WNT3A, NDP, GDF5, SMAD2, CCL7, CXCL10, LEP, MAPK1, INHBA, WNT7B, WISP1, ADM, ADRA1B, ADRA1A, ADRA2B
GO:0050900~leukocyte migration	0.000163571	0.28522	8.47619	PRKCA, ICAM1, IL6, PDGFB, CD34, MSN, CX3CL1
GO:0002685~regulation of leukocyte migration	0.000169255	0.295118	17.2551	ICAM1, IL6, HMOX1, VEGFA, CXCL12
GO:0030574~collagen catabolic process	0.000169255	0.295118	17.2551	ADAMTS14, MMP8, MMP3, MMP2, MMP1
GO:0045893~positive regulation of transcription, DNA-dependent	0.000187436	0.32677	2.74924	BMP4, PPARA, IL6, SMAD2, NR4A3, SRF, NR1H2, OSM, INHBA, NOTCH1, MYOCD, NCOA3, MAPK14, VEGFA, NFAT5, BMP7, ENG, KLF4, F2R
GO:0060284~regulation of cell development	0.000189935	0.33112	4.04022	NOTCH3, BMP4, NOTCH1, MYOCD, LIMK1, SMAD7, BCL2, BAX, SMAD2, BMP7, TIMP2, THY1
GO:0045767~regulation of anti-apoptosis	0.000201612	0.351443	10.898	IL6, LRP1, ADM, SMAD7, HMOX1, BAX
GO:0051254~positive regulation of RNA metabolic process	0.000207689	0.362018	2.72638	BMP4, PPARA, IL6, SMAD2, NR4A3, SRF, NR1H2, OSM, INHBA, NOTCH1, MYOCD, NCOA3, MAPK14, VEGFA, NFAT5, BMP7, ENG, KLF4, F2R
GO:0031960~response to corticosteroid stimulus	0.000221806	0.38658	6.49604	PRKCA, ALPL, BMP4, SDC1, IL6, ADM, BCL2, ADIPOQ
GO:0051147~regulation of muscle cell differentiation	0.000228579	0.398363	10.6185	BMP4, NOTCH1, MYOCD, BCL2, RCAN1, SRF
GO:0010648~negative regulation of cell communication	0.000255441	0.445079	3.61801	PRKCA, SMAD7, FGF9, ADIPOQ, THY1, TRIB1, MFN2, AGTR2, SOST, LRP1, HTRA1, ENG, IGFBP5
GO:0048589~developmental growth	0.000256311	0.446591	6.3467	NOTCH3, BMP4, PPARD, NOTCH1, BCL2, SERPINE1, PLAU, IGFBP5
GO:0022602~ovulation cycle process	0.000261065	0.454857	7.79263	LEP, BMP4, INHBA, BCL2, BAX, VEGFA, MMP14
GO:0045935~positive regulation of nucleobase, nucleoside, nucleotide and nucleic acid metabolic process	0.000264366	0.460595	2.43341	BMP4, PPARA, IL6, PDGFB, PDGFA, SMAD2, NR4A3, SRF, NR1H2, OSM, MAPK1, INHBA, NOTCH1, MYOCD, NCOA3, MAPK14, VEGFA, NFAT5, BMP7, ENG, KLF4, F2R
GO:0010627~regulation of protein kinase cascade	0.000266128	0.463659	3.60348	PPARD, IL6, FGF9, TIMP2, ADIPOQ, LGALS9, OSM, LEP, HMOX1, F3, TGM2, AKT2, F2R
GO:0051345~positive regulation of hydrolase activity	0.000268852	0.468395	4.24148	NR1H2, EDNRA, F2RL3, COL4A3, AGTR2, LTB4R, F3, BAX, TGM2, F2R, THY1
GO:0045765~regulation of angiogenesis	0.000285129	0.496685	7.66893	COL4A3, IL6, HMOX1, F3, SERPINE1, NPPB, IL1A
GO:0050801~ion homeostasis	0.000288291	0.502181	2.86882	PRKCA, PPARD, HTT, SMAD7, FGF23, CXCL12, ADIPOQ, CCL7, EDNRA, ADM, HMOX1, BAX, BCL2, TGM2, NPPB, LTF, F2R
GO:0001541~ovarian follicle development	0.000290658	0.506295	10.1005	BMP4, INHBA, BCL2, BAX, VEGFA, MMP14
hsa05211:Renal cell carcinoma	0.000479864	0.53524	5.58791	VEGFB, MAPK1, PDGFB, PGF, MAPK3, VEGFA, EGLN1, AKT2
GO:0008585~female gonad development	0.0003109	0.541463	7.54911	LEP, BMP4, INHBA, BCL2, BAX, VEGFA, MMP14
GO:0043270~positive regulation of ion transport	0.000326114	0.567889	9.86006	EDNRA, ORAI1, BAX, F2R, THY1, AKT2
hsa05218:Melanoma	0.000523612	0.583907	5.50921	MAPK1, PDGFB, FGF9, PDGFA, MAPK3, FGF23, BAD, AKT2
GO:0007548~sex differentiation	0.000338914	0.590117	4.57089	LEP, BMP4, INHBA, SDC1, HMGCR, FGF9, BCL2, BAX, VEGFA, MMP14
hsa05212:Pancreatic cancer	0.000570484	0.636024	5.43269	VEGFB, MAPK1, PGF, MAPK3, VEGFA, SMAD2, BAD, AKT2
GO:0033273~response to vitamin	0.000367903	0.640439	7.32035	ALPL, BMP4, CD44, PDGFA, BCL2, BMP7, KLF4
GO:0051098~regulation of binding	0.000373446	0.650059	4.51114	ICAM1, IL6, NCOA3, SMAD7, HMOX1, BCL2, BAX, SMAD2, EGLN1, TRIB1
GO:0031401~positive regulation of protein modification process	0.00038236	0.665527	4.06002	PRKCA, OSM, EDNRA, BMP4, IL6, SMAD7, BCL2, CD4, BMP7, ENG, ADIPOQ
GO:0043434~response to peptide hormone stimulus	0.000391172	0.680816	4.48184	PRKCA, LEP, PPARA, BSG, ADM, BCL2, PCSK9, NR4A3, BMP7, AKT2
hsa05020:Prion diseases	0.000619451	0.690445	8.38187	MAPK1, IL6, NOTCH1, BAX, MAPK3, IL1A
GO:0006955~immune response	0.000397053	0.691018	2.30068	ORAI1, ICAM1, IL6, CRP, CTSS, CX3CL1, CXCL12, CCL7, CXCL10, OSM, NOTCH1, TNFSF11, LTB4R, BCL2, CD209, VEGFA, LTF, CD4, MADCAM1, NOS2, SPON2, APLN, IL1A
GO:0042698~ovulation cycle	0.000399309	0.694932	7.21109	LEP, BMP4, INHBA, BCL2, BAX, VEGFA, MMP14
GO:0048593~camera-type eye morphogenesis	0.000406748	0.707834	9.41187	MFN2, BMP4, BAX, VEGFA, BMP7, THY1
GO:0046660~female sex differentiation	0.000468383	0.81468	7.00207	LEP, BMP4, INHBA, BCL2, BAX, VEGFA, MMP14
GO:0046545~development of primary female sexual characteristics	0.000468383	0.81468	7.00207	LEP, BMP4, INHBA, BCL2, BAX, VEGFA, MMP14
GO:0009617~response to bacterium	0.000489071	0.850519	3.93381	MAPK1, IL6, ADM, MAPK14, LYZ, PLA2G2A, LTF, NOS2, S100A12, F2R, TRIB1
GO:0050795~regulation of behavior	0.000501581	0.872185	9.00266	PRKCA, IL6, PDGFB, F3, VEGFA, CXCL12
GO:0019221~cytokine-mediated signaling pathway	0.000506238	0.880248	6.90204	LEP, IL6, TGM2, BAD, CX3CL1, ADIPOQ, IL1A
GO:0045941~positive regulation of transcription	0.00051683	0.898588	2.44753	BMP4, PPARA, IL6, SMAD2, NR4A3, SRF, NR1H2, OSM, MAPK1, INHBA, NOTCH1, MYOCD, NCOA3, MAPK14, VEGFA, NFAT5, BMP7, ENG, KLF4, F2R
GO:0050678~regulation of epithelial cell proliferation	0.000546431	0.949823	6.80483	EDNRA, PPARD, NOTCH1, FGF9, BAX, VEGFA, PLA2G2A
GO:0006508~proteolysis	0.000551415	0.958447	1.96453	AEBP1, ADAMTS14, MMP8, CRP, MMP28, MMP3, MMP2, MMP1, ACE, HTRA1, KLKB1, PRSS3, ADAMTS10, PCSK9, ADAM8, DPP4, CAPNS1, BMP1, KLK4, CTSS, MMP14, FURIN, TMPRSS6, CAPN1, CTSK, F3, ACE2, CTSD, PLAU, ADAMTS4
GO:0043269~regulation of ion transport	0.000564871	0.981727	5.57741	EDNRA, ORAI1, BCL2, BAX, FGF23, F2R, THY1, AKT2
GO:0006952~defense response	0.000574815	0.998928	2.35679	IL6, CRP, LYZ, CX3CL1, CCL7, S100A12, CXCL10, INHBA, ALOX15, CD44, LTB4R, HMOX1, F3, KLKB1, BCL2, CX3CR1, PLA2G2A, LTF, NOS2, IL1A, F2R
GO:0010745~negative regulation of foam cell differentiation	0.000589502	1.02433	23.0068	NR1H2, PPARA, CRP, ADIPOQ
GO:0042730~fibrinolysis	0.000589502	1.02433	23.0068	KLKB1, SERPINE1, TMPRSS6, PLAU
GO:0043062~extracellular structure organization	0.000591625	1.028	4.23438	COL18A1, WNT7B, ADAMTS14, POMT1, DMP1, OLFML2A, VWA1, ENG, TMPRSS6, F2R
GO:0048872~homeostasis of number of cells	0.000600103	1.04266	5.52163	BMP4, INHBA, IL6, HMOX1, BCL2, BAX, VEGFA, F2R
GO:0032963~collagen metabolic process	0.000653617	1.13514	12.3251	ADAMTS14, MMP8, MMP3, MMP2, MMP1
GO:0050817~coagulation	0.000675798	1.17344	5.41337	F2RL3, IL6, F3, KLKB1, SERPINE1, TFPI2, PLAU, F2R
GO:0007596~blood coagulation	0.000675798	1.17344	5.41337	F2RL3, IL6, F3, KLKB1, SERPINE1, TFPI2, PLAU, F2R
GO:0055066~di-, tri-valent inorganic cation homeostasis	0.000701383	1.21761	3.46546	PRKCA, EDNRA, ADM, HTT, HMOX1, BCL2, BAX, TGM2, LTF, CXCL12, CCL7, F2R
GO:0032583~regulation of gene-specific transcription	0.000715303	1.24164	4.6357	NR1H2, PPARA, IL6, NOTCH1, MYOCD, SMAD7, SMAD2, SRF, ENG
GO:0010628~positive regulation of gene expression	0.000739912	1.28409	2.37592	BMP4, PPARA, IL6, SMAD2, NR4A3, SRF, NR1H2, OSM, MAPK1, INHBA, NOTCH1, MYOCD, NCOA3, MAPK14, VEGFA, NFAT5, BMP7, ENG, KLF4, F2R
GO:0030198~extracellular matrix organization	0.000758874	1.3168	5.30926	COL18A1, ADAMTS14, POMT1, DMP1, OLFML2A, VWA1, ENG, TMPRSS6
GO:0044093~positive regulation of molecular function	0.000819607	1.42147	2.35565	COL4A3, F2RL3, ICAM1, IL6, PDGFB, FGF23, THY1, NR1H2, EDNRA, AGTR2, LRP1, NCOA3, LTB4R, F3, BAX, BCL2, TGM2, CD4, ADRA2B, F2R
GO:0060249~anatomical structure homeostasis	0.000849831	1.47352	5.20909	CTSK, TNFSF11, LARGE, BCL2, BAX, VEGFA, SRF, F2R
GO:0045768~positive regulation of anti-apoptosis	0.000855391	1.4831	11.5034	IL6, LRP1, ADM, SMAD7, HMOX1
GO:0006954~inflammatory response	0.000868574	1.50579	2.97319	IL6, CRP, LYZ, CCL7, S100A12, CXCL10, ALOX15, CD44, LTB4R, HMOX1, KLKB1, F3, IL1A, F2R
GO:0007599~hemostasis	0.000949187	1.64445	5.11262	F2RL3, IL6, F3, KLKB1, SERPINE1, TFPI2, PLAU, F2R
GO:0007584~response to nutrient	0.000952696	1.65049	4.43703	ALPL, BMP4, CD44, PDGFA, HMOX1, BCL2, BMP7, ADIPOQ, KLF4
GO:0048662~negative regulation of smooth muscle cell proliferation	0.000954829	1.65415	19.7201	MFN2, KLF4, TRIB1, IGFBP5
GO:0048661~positive regulation of smooth muscle cell proliferation	0.000971143	1.68219	11.1323	PRKCA, IL6, PDGFB, VEGFA, TGM2
GO:0050878~regulation of body fluid levels	0.000997773	1.72794	4.40556	F2RL3, IL6, F3, KLKB1, SERPINE1, NPPB, TFPI2, PLAU, F2R
GO:0042476~odontogenesis	0.00105447	1.82528	7.66893	BMP4, SDC1, BSG, BAX, ENAM, BMP7
GO:0007568~aging	0.00105748	1.83043	5.01967	PRKCA, LRP1, ADM, HTT, BCL2, SERPINE1, SRF, ENG
GO:0006873~cellular ion homeostasis	0.00105973	1.8343	2.7682	PRKCA, PPARD, SMAD7, HTT, FGF23, CXCL12, ADIPOQ, CCL7, EDNRA, ADM, BAX, BCL2, TGM2, LTF, F2R
GO:0001936~regulation of endothelial cell proliferation	0.00109748	1.89906	10.7844	PDGFB, PGF, F3, VEGFA, ENG
GO:0010959~regulation of metal ion transport	0.00109959	1.90268	5.96473	EDNRA, ORAI1, BCL2, BAX, F2R, THY1, AKT2
hsa04350:TGF-beta signaling pathway	0.00176617	1.95715	4.49602	BMP4, INHBA, MAPK1, SMAD7, MAPK3, GDF5, SMAD2, BMP7
hsa04270:Vascular smooth muscle contraction	0.00180185	1.99632	3.929	PRKCA, EDNRA, MAPK1, ACTA2, MAPK3, ADRA1B, PLA2G2A, ADRA1A, PRKCE
GO:0016485~protein processing	0.00117525	2.03232	4.93003	F3, KLKB1, CRP, PRSS3, PCSK9, MMP14, FURIN, CAPN1
GO:0001938~positive regulation of endothelial cell proliferation	0.00118092	2.04204	18.4054	PDGFB, PGF, F3, VEGFA
GO:0002687~positive regulation of leukocyte migration	0.00118092	2.04204	18.4054	ICAM1, IL6, VEGFA, CXCL12
GO:0051336~regulation of hydrolase activity	0.00121737	2.10444	2.86732	COL4A3, F2RL3, RCAN1, BAD, FURIN, THY1, NR1H2, EDNRA, AGTR2, LTB4R, BAX, F3, TGM2, F2R
GO:0055082~cellular chemical homeostasis	0.00123255	2.13041	2.72449	PRKCA, PPARD, SMAD7, HTT, FGF23, CXCL12, ADIPOQ, CCL7, EDNRA, ADM, BAX, BCL2, TGM2, LTF, F2R
GO:0031175~neuron projection development	0.00123279	2.13083	3.23533	PRKCA, IL6, NOTCH1, CD44, ADM, BCL2, WNT3A, TRAPPC4, CHST3, BMP7, SPON2, CXCL12
GO:0051928~positive regulation of calcium ion transport	0.00123492	2.13447	10.4576	EDNRA, ORAI1, BAX, F2R, THY1
GO:0045639~positive regulation of myeloid cell differentiation	0.00123492	2.13447	10.4576	LEP, INHBA, TNFSF11, MAPK14, JAG1
GO:0048871~multicellular organismal homeostasis	0.0014132	2.43904	5.68403	CTSK, TNFSF11, BCL2, BAX, VEGFA, IL1A, F2R
GO:0003018~vascular process in circulatory system	0.00145855	2.51637	7.14004	EDNRA, AGTR2, ACTA2, VEGFA, ADRA1B, NPPB
GO:0051605~protein maturation by peptide bond cleavage	0.0015013	2.58922	5.61794	F3, KLKB1, CRP, PRSS3, PCSK9, MMP14, FURIN
GO:0003073~regulation of systemic arterial blood pressure	0.00154512	2.66383	9.86006	ACE, AGTR2, ADRA1B, ACE2, ENG
GO:0043193~positive regulation of gene-specific transcription	0.00159352	2.74619	5.55337	NR1H2, IL6, NOTCH1, MYOCD, SMAD2, SRF, ENG
GO:0060191~regulation of lipase activity	0.00159352	2.74619	5.55337	NR1H2, EDNRA, F2RL3, AGTR2, LTB4R, TGM2, F2R
GO:0048598~embryonic morphogenesis	0.00166911	2.87467	2.92269	BMP4, FGF9, HTT, WNT3A, GDF5, UGDH, SMAD2, NR4A3, NOTCH1, MESP1, BMP7, KLF4, LRP5
GO:0007389~pattern specification process	0.00171475	2.95217	3.10204	EDNRA, BMP4, NOTCH1, SFRP1, HTT, WNT3A, VEGFA, SMAD2, BMP7, ENG, CXCL12, LRP5
GO:0031331~positive regulation of cellular catabolic process	0.00171888	2.95918	9.58617	PPARA, SMAD7, ADRA1B, FURIN, AKT2
GO:0060393~regulation of pathway-restricted SMAD protein phosphorylation	0.00172782	2.97436	16.2401	BMP4, SMAD7, BMP7, ENG
GO:0031329~regulation of cellular catabolic process	0.001829	3.14593	6.78889	PPARA, SMAD7, ADRA1B, PCSK9, FURIN, AKT2
GO:0014070~response to organic cyclic substance	0.00183813	3.16139	4.56333	PRKCA, EDNRA, BMP4, PLIN2, CD44, HMOX1, BCL2, ADRA1B
GO:0051604~protein maturation	0.00192672	3.31135	4.52593	F3, KLKB1, CRP, PRSS3, PCSK9, MMP14, FURIN, CAPN1
GO:0002246~healing during inflammatory response	0.00200892	3.45029	41.4122	CD44, HMOX1, F2R
GO:0007242~intracellular signaling cascade	0.00207473	3.5614	1.75848	F2RL3, NPY2R, TRIB1, NR1H2, EDNRA, AGTR2, LTB4R, HMOX1, TGM2, ADRA2B, NOS2, NFATC1, PRKCA, LIMK1, SMAD7, SMAD2, RCAN1, PRKCE, TMPRSS6, LEP, TYK2, OSM, MAPK1, NCOA3, ADM, MAPK14, CD209, MAPK3, ADRA1B, ADRA1A, F2R, IGFBP5
GO:0001894~tissue homeostasis	0.00211149	3.62341	6.57337	CTSK, TNFSF11, BCL2, BAX, VEGFA, F2R
GO:0019932~second-messenger-mediated signaling	0.00216422	3.71229	3.23074	EDNRA, F2RL3, AGTR2, ADM, LTB4R, NPY2R, ADRA1B, TGM2, RCAN1, NOS2, F2R
GO:0016337~cell-cell adhesion	0.0022139	3.79596	3.00089	PVR, ICAM1, BMP1, CD44, CD34, ITGA5, CD209, BCL2, ICAM2, MSN, ADAM8, THY1
GO:0030097~hemopoiesis	0.00225485	3.86489	3.21705	BMP4, INHBA, ACE, TNFSF11, BCL2, BAX, WNT3A, VEGFA, CD4, JAG1, CIAPIN1
GO:0060326~cell chemotaxis	0.00232084	3.97583	8.84877	PRKCA, IL6, PDGFB, CX3CL1, ENG
GO:0010551~regulation of specific transcription from RNA polymerase II promoter	0.00236511	4.05021	5.13982	NR1H2, PPARA, NOTCH1, MYOCD, SMAD7, SRF, ENG
GO:0002684~positive regulation of immune system process	0.00237448	4.06595	3.19002	PVR, ICAM1, MAPK1, IL6, VEGFA, CRP, CD4, NOS2, BAD, CXCL12, THY1
GO:0050926~regulation of positive chemotaxis	0.0024105	4.12641	14.5306	PRKCA, F3, VEGFA, CXCL12
GO:0050927~positive regulation of positive chemotaxis	0.0024105	4.12641	14.5306	PRKCA, F3, VEGFA, CXCL12
hsa04150:mTOR signaling pathway	0.00377832	4.14432	5.64164	VEGFB, MAPK1, PGF, MAPK3, VEGFA, AKT2
GO:0043583~ear development	0.00249489	4.26792	5.08571	DDR1, FGF9, PDGFA, BCL2, WNT3A, NR4A3, JAG1
GO:0046883~regulation of hormone secretion	0.00259313	4.43241	6.27458	OSM, LEP, INHBA, FGF23, NOS2, ADIPOQ
GO:0030030~cell projection organization	0.00264029	4.51127	2.62578	PRKCA, IL6, PDGFB, PDGFA, WNT3A, CHST3, CXCL12, NOTCH1, ADM, CD44, BCL2, TRAPPC4, SPON2, BMP7
GO:0051046~regulation of secretion	0.00264527	4.51961	3.41685	PRKCA, OSM, LEP, INHBA, IL6, HMOX1, FGF23, NOS2, ADIPOQ, IL1A
GO:0055080~cation homeostasis	0.00292472	4.98565	2.89596	PRKCA, EDNRA, ADM, HTT, HMOX1, BCL2, BAX, TGM2, LTF, CXCL12, CCL7, F2R
GO:0019062~virion attachment to host cell surface receptor	0.00298481	5.08558	34.5102	ICAM1, CD209, ACE2
hsa04664:Fc epsilon RI signaling pathway	0.00471595	5.14825	4.38794	PRKCA, MAPK1, MAPK14, MAPK3, PLA2G2A, PRKCE, AKT2
GO:0030324~lung development	0.00306818	5.22406	4.88023	BMP4, NOTCH1, FGF9, PDGFA, VEGFA, SMAD2, MMP14
GO:0048592~eye morphogenesis	0.00314986	5.35955	6.00177	MFN2, BMP4, BAX, VEGFA, BMP7, THY1
GO:0051924~regulation of calcium ion transport	0.00314986	5.35955	6.00177	EDNRA, ORAI1, BCL2, BAX, F2R, THY1
GO:0060341~regulation of cellular localization	0.00321528	5.46795	3.06139	PRKCA, OSM, LEP, BMP4, INHBA, IL6, HMOX1, FGF23, NOS2, ADIPOQ, IL1A
GO:0001569~patterning of blood vessels	0.00323923	5.5076	13.1467	EDNRA, VEGFA, ENG, CXCL12
GO:0045923~positive regulation of fatty acid metabolic process	0.00323923	5.5076	13.1467	NR1H2, PPARA, ADIPOQ, AKT2
GO:0010883~regulation of lipid storage	0.00323923	5.5076	13.1467	NR1H2, LPL, PPARA, CRP
GO:0045667~regulation of osteoblast differentiation	0.00332991	5.65758	8.02563	BMP4, WNT7B, IL6, FGF23, BMP7
GO:0019058~viral infectious cycle	0.00332991	5.65758	8.02563	ICAM1, CD209, ACE2, CD4, FURIN
GO:0045637~regulation of myeloid cell differentiation	0.00335321	5.69609	5.91603	LEP, INHBA, TNFSF11, MAPK14, JAG1, ADIPOQ
GO:0002009~morphogenesis of an epithelium	0.00338921	5.75554	4.78359	FRAS1, BMP4, CD44, PGF, HTT, BCL2, JAG1
GO:0010608~posttranscriptional regulation of gene expression	0.00353825	6.00133	3.27111	PRKCA, MAPK1, IL6, UPF1, SMAD7, BCL2, VEGFA, ELAVL1, SMAD2, IGFBP5
GO:0043085~positive regulation of catalytic activity	0.00354543	6.01316	2.25644	COL4A3, F2RL3, PDGFB, FGF23, THY1, NR1H2, EDNRA, AGTR2, LRP1, LTB4R, F3, BAX, BCL2, TGM2, CD4, ADRA2B, F2R
GO:0030323~respiratory tube development	0.0035588	6.03517	4.73669	BMP4, NOTCH1, FGF9, PDGFA, VEGFA, SMAD2, MMP14
GO:0030509~BMP signaling pathway	0.00362222	6.13955	7.84323	BMP4, SMAD7, FSTL1, BMP7, ENG
GO:0030855~epithelial cell differentiation	0.00369534	6.25973	4.03039	COL18A1, FLG, VEGFA, SPRR3, MADCAM1, JAG1, BMP7, ENG
GO:0019059~initiation of viral infection	0.00371124	6.28586	12.5492	ICAM1, CD209, ACE2, CD4
GO:0022407~regulation of cell-cell adhesion	0.00371124	6.28586	12.5492	SMAD7, CX3CL1, ADIPOQ, DPP4
GO:0001658~branching involved in ureteric bud morphogenesis	0.00371124	6.28586	12.5492	BMP4, CD44, PGF, BCL2
GO:0060675~ureteric bud morphogenesis	0.00371124	6.28586	12.5492	BMP4, CD44, PGF, BCL2
GO:0051090~regulation of transcription factor activity	0.00373462	6.32424	4.69071	ICAM1, IL6, NCOA3, SMAD7, HMOX1, EGLN1, TRIB1
GO:0042326~negative regulation of phosphorylation	0.00393149	6.64693	7.66893	PRKCA, INHBA, SMAD7, BAX, ENG
GO:0045165~cell fate commitment	0.0040022	6.76259	3.9724	NOTCH3, BMP4, NOTCH1, BCL2, WNT3A, SMAD2, JAG1, KLF4
GO:0009791~post-embryonic development	0.00401989	6.79149	5.67291	BMP4, BCL2, BAX, GDF5, SMAD2, KLF4
GO:0032990~cell part morphogenesis	0.00404943	6.83975	2.96572	PRKCA, MFN2, NOTCH1, ADM, BCL2, BAX, WNT3A, CHST3, BMP7, SPON2, CXCL12
GO:0051150~regulation of smooth muscle cell differentiation	0.00413917	6.98621	29.5802	MYOCD, RCAN1, SRF
GO:0006357~regulation of transcription from RNA polymerase II promoter	0.00416762	7.0326	1.99371	BMP4, PPARA, PPARD, IL6, SMAD7, SMAD2, NR4A3, SRF, NR1H2, OSM, INHBA, NOTCH1, MYOCD, HMOX1, MAPK14, VEGFA, NFAT5, SP7, BMP7, ENG, KLF4
GO:0051216~cartilage development	0.00426177	7.18594	5.59625	PRKCA, BMP4, BMP1, FGF9, MAPK14, BMP7
hsa05210:Colorectal cancer	0.00677106	7.31528	4.07452	MAPK1, BCL2, BAX, MAPK3, SMAD2, BAD, AKT2
GO:0048534~hemopoietic or lymphoid organ development	0.00448732	7.55234	2.92009	BMP4, INHBA, ACE, TNFSF11, BCL2, BAX, WNT3A, VEGFA, CD4, JAG1, CIAPIN1
GO:0043010~camera-type eye development	0.00450297	7.57772	4.51535	MFN2, BMP4, BAX, VEGFA, BMP7, KLF4, THY1
GO:0060193~positive regulation of lipase activity	0.00451385	7.59535	5.52163	NR1H2, EDNRA, F2RL3, LTB4R, TGM2, F2R
GO:0060541~respiratory system development	0.00471201	7.91601	4.47354	BMP4, NOTCH1, FGF9, PDGFA, VEGFA, SMAD2, MMP14
GO:0001817~regulation of cytokine production	0.0047262	7.93892	3.43195	INHBA, IL6, HMOX1, ACE2, CD4, FURIN, ADIPOQ, IL1A, F2R
GO:0043408~regulation of MAPKKK cascade	0.00492812	8.26449	4.4325	OSM, LEP, IL6, FGF9, TIMP2, F2R, AKT2
GO:0010563~negative regulation of phosphorus metabolic process	0.00496541	8.3245	7.18963	PRKCA, INHBA, SMAD7, BAX, ENG
GO:0043410~positive regulation of MAPKKK cascade	0.00496541	8.3245	7.18963	OSM, LEP, IL6, FGF9, F2R
GO:0045936~negative regulation of phosphate metabolic process	0.00496541	8.3245	7.18963	PRKCA, INHBA, SMAD7, BAX, ENG
GO:0006874~cellular calcium ion homeostasis	0.00505884	8.47468	3.39445	PRKCA, EDNRA, ADM, BCL2, BAX, TGM2, CXCL12, CCL7, F2R
GO:0007565~female pregnancy	0.00515143	8.62328	4.39221	DDR1, PPARD, BSG, ADM, PGF, BCL2, PLAU
GO:0009896~positive regulation of catabolic process	0.00534689	8.93625	7.0429	PPARA, SMAD7, ADRA1B, FURIN, AKT2
GO:0045669~positive regulation of osteoblast differentiation	0.00536995	8.97311	11.0433	BMP4, WNT7B, IL6, BMP7
GO:0048742~regulation of skeletal muscle fiber development	0.00536995	8.97311	11.0433	BMP4, NOTCH1, MYOCD, BCL2
GO:0048340~paraxial mesoderm morphogenesis	0.0054667	9.12758	25.8827	HTT, WNT3A, SMAD2
GO:0048333~mesodermal cell differentiation	0.0054667	9.12758	25.8827	BMP4, WNT3A, KLF4
GO:0001991~regulation of systemic arterial blood pressure by circulatory renin-angiotensin	0.0054667	9.12758	25.8827	ACE, AGTR2, ACE2
GO:0001935~endothelial cell proliferation	0.0054667	9.12758	25.8827	HMOX1, NOS2, MMP14
GO:0033032~regulation of myeloid cell apoptosis	0.0054667	9.12758	25.8827	CD44, BCL2, ADIPOQ
GO:0001710~mesodermal cell fate commitment	0.0054667	9.12758	25.8827	BMP4, WNT3A, KLF4
GO:0002016~regulation of blood volume by renin-angiotensin	0.0054667	9.12758	25.8827	ACE, AGTR2, ACE2
hsa05214:Glioma	0.00857786	9.18312	4.65659	PRKCA, MAPK1, PDGFB, PDGFA, MAPK3, AKT2
GO:0019216~regulation of lipid metabolic process	0.00562019	9.37216	4.31378	NR1H2, LEP, PPARA, PDGFB, PDGFA, ADIPOQ, AKT2
GO:0030005~cellular di-, tri-valent inorganic cation homeostasis	0.0056878	9.47969	3.04055	PRKCA, EDNRA, ADM, BCL2, BAX, TGM2, LTF, CXCL12, CCL7, F2R
hsa05215:Prostate cancer	0.00892697	9.54006	3.84561	MAPK1, PDGFB, PDGFA, BCL2, MAPK3, BAD, AKT2
GO:0016202~regulation of striated muscle tissue development	0.00574748	9.57451	6.90204	BMP4, NOTCH1, MYOCD, FGF9, BCL2
GO:0055074~calcium ion homeostasis	0.00591653	9.84258	3.30417	PRKCA, EDNRA, ADM, BCL2, BAX, TGM2, CXCL12, CCL7, F2R
GO:0046888~negative regulation of hormone secretion	0.00600671	9.98529	10.6185	OSM, INHBA, FGF23, ADIPOQ
GO:0031100~organ regeneration	0.00600671	9.98529	10.6185	ADM, AXL, NR4A3, GAS6
GO:0048634~regulation of muscle development	0.00616761	10.2394	6.76671	BMP4, NOTCH1, MYOCD, FGF9, BCL2
GO:0048762~mesenchymal cell differentiation	0.00616761	10.2394	6.76671	EDNRA, NOTCH1, BCL2, BMP7, NFATC1
GO:0014031~mesenchymal cell development	0.00616761	10.2394	6.76671	EDNRA, NOTCH1, BCL2, BMP7, NFATC1
GO:0043524~negative regulation of neuron apoptosis	0.00616761	10.2394	6.76671	HTT, BCL2, BAX, FURIN, F2R
GO:0010817~regulation of hormone levels	0.00626732	10.3965	3.65671	LEP, ACE, IL6, ADM, HTT, ACE2, SMAD2, FURIN
GO:0052548~regulation of endopeptidase activity	0.00658355	10.8931	5.05027	COL4A3, F3, BAX, BAD, FURIN, F2R
GO:0007200~activation of phospholipase C activity by G-protein coupled receptor protein signaling pathway coupled to IP3 second messenger	0.00660766	10.9308	6.63658	EDNRA, F2RL3, LTB4R, TGM2, F2R
GO:0060485~mesenchyme development	0.00660766	10.9308	6.63658	EDNRA, NOTCH1, BCL2, BMP7, NFATC1
GO:0003044~regulation of systemic arterial blood pressure mediated by a chemical signal	0.00668673	11.0545	10.2252	ACE, AGTR2, ADRA1B, ACE2
GO:0051960~regulation of nervous system development	0.0066958	11.0687	3.23533	PRKCA, NOTCH3, BMP4, NOTCH1, LIMK1, BCL2, BMP7, TIMP2, THY1
GO:0002520~immune system development	0.00673467	11.1294	2.75081	BMP4, INHBA, ACE, TNFSF11, BCL2, BAX, WNT3A, VEGFA, CD4, JAG1, CIAPIN1
GO:0031638~zymogen activation	0.00696221	11.4842	23.0068	KLKB1, PRSS3, MMP14
GO:0001976~neurological system process involved in regulation of systemic arterial blood pressure	0.00696221	11.4842	23.0068	AGTR2, ADRA1B, ACE2
GO:0051281~positive regulation of release of sequestered calcium ion into cytosol	0.00696221	11.4842	23.0068	EDNRA, BAX, THY1
hsa04310:Wnt signaling pathway	0.0110135	11.6469	2.91423	PRKCA, PPARD, WNT7B, SFRP1, WNT3A, NFAT5, SMAD2, LRP5, NFATC1
GO:0035150~regulation of tube size	0.00706804	11.6488	6.51136	EDNRA, AGTR2, ACTA2, ADRA1B, NPPB
GO:0050880~regulation of blood vessel size	0.00706804	11.6488	6.51136	EDNRA, AGTR2, ACTA2, ADRA1B, NPPB
GO:0009628~response to abiotic stimulus	0.00713147	11.7473	2.43822	PRKCA, BMP4, COL18A1, HTT, HMGCR, RCAN1, MMP14, OSM, TNFSF11, ADM, BAX, BCL2, ADRA1B
GO:0007159~leukocyte adhesion	0.0074107	12.1797	9.86006	ICAM1, ITGA5, CD209, MSN
GO:0015908~fatty acid transport	0.0074107	12.1797	9.86006	PPARA, ACE, PPARD, PLIN2
GO:0007243~protein kinase cascade	0.00743915	12.2236	2.42504	PRKCA, TRIB1, TYK2, OSM, MAPK1, AGTR2, MAPK14, HMOX1, ADRA1B, ADRA1A, ADRA2B, NOS2, F2R
GO:0032355~response to estradiol stimulus	0.00754913	12.3933	6.39078	PRKCA, BMP4, PDGFB, PDGFA, BMP7
GO:0015833~peptide transport	0.00754913	12.3933	6.39078	LEP, IL6, HTT, CD209, SMAD2
GO:0006875~cellular metal ion homeostasis	0.00756121	12.4119	3.1693	PRKCA, EDNRA, ADM, BCL2, BAX, TGM2, CXCL12, CCL7, F2R
GO:0006468~protein amino acid phosphorylation	0.0078406	12.8414	1.9661	PRKCA, TRPM7, LIMK1, SMAD7, AXL, SMAD2, PRKCE, TRIB1, TYK2, OSM, DDR1, MAPK1, MAPK14, BCL2, MAPK3, ADRA2B, BMP7, F2R, AKT2
GO:0006631~fatty acid metabolic process	0.00801751	13.1124	3.13729	LEP, LPL, PPARA, ALOX15, PPARD, PTGIS, MAPK14, ADIPOQ, ALOX12
GO:0052547~regulation of peptidase activity	0.00802571	13.1249	4.81538	COL4A3, F3, BAX, BAD, FURIN, F2R
GO:0002237~response to molecule of bacterial origin	0.00802571	13.1249	4.81538	MAPK1, IL6, ADM, MAPK14, F2R, TRIB1
GO:0051048~negative regulation of secretion	0.00805129	13.164	6.27458	OSM, INHBA, HMOX1, FGF23, ADIPOQ
GO:0051101~regulation of DNA binding	0.00812257	13.2729	3.99292	ICAM1, IL6, NCOA3, SMAD7, HMOX1, EGLN1, TRIB1
GO:0048641~regulation of skeletal muscle tissue development	0.00817928	13.3595	9.52006	BMP4, NOTCH1, MYOCD, BCL2
GO:0010522~regulation of calcium ion transport into cytosol	0.00817928	13.3595	9.52006	EDNRA, BCL2, BAX, THY1
GO:0050930~induction of positive chemotaxis	0.00862065	14.0302	20.7061	PRKCA, VEGFA, CXCL12
GO:0033138~positive regulation of peptidyl-serine phosphorylation	0.00862065	14.0302	20.7061	OSM, IL6, BCL2
hsa04320:Dorso-ventral axis formation	0.0134314	14.0322	7.82308	NOTCH3, MAPK1, NOTCH1, MAPK3
GO:0000904~cell morphogenesis involved in differentiation	0.00886142	14.394	2.82871	PRKCA, COL18A1, NOTCH1, BCL2, WNT3A, CHST3, BMP7, SPON2, CXCL12, NFATC1
hsa04912:GnRH signaling pathway	0.0139815	14.5667	3.49245	PRKCA, MAPK1, MAPK14, MAPK3, PLA2G2A, MMP14, MMP2
GO:0008202~steroid metabolic process	0.0089905	14.5885	3.07517	GC, LEP, PPARD, NR1I2, ADM, HMGCR, SORL1, PCSK9, FGF23
GO:0032368~regulation of lipid transport	0.00899304	14.5923	9.20272	NR1H2, LEP, ADIPOQ, AKT2
GO:0030510~regulation of BMP signaling pathway	0.00899304	14.5923	9.20272	SOST, HTRA1, SMAD7, ENG
GO:0007566~embryo implantation	0.00899304	14.5923	9.20272	DDR1, PPARD, BSG, PLAU
GO:0010565~regulation of cellular ketone metabolic process	0.0091203	14.7836	6.05442	NR1H2, LEP, PPARA, ADIPOQ, AKT2
GO:0010552~positive regulation of specific transcription from RNA polymerase II promoter	0.0091203	14.7836	6.05442	NR1H2, NOTCH1, MYOCD, SRF, ENG
GO:0043523~regulation of neuron apoptosis	0.0096739	15.6111	4.60136	HTT, BCL2, BAX, PCSK9, FURIN, F2R
GO:0010035~response to inorganic substance	0.00977194	15.7569	3.03016	PRKCA, SDC1, BSG, PDGFA, HTT, HMOX1, BCL2, SERPINE1, SOD3
GO:0055065~metal ion homeostasis	0.00977194	15.7569	3.03016	PRKCA, EDNRA, ADM, BCL2, BAX, TGM2, CXCL12, CCL7, F2R
GO:0050767~regulation of neurogenesis	0.0102807	16.5095	3.32628	NOTCH3, BMP4, NOTCH1, LIMK1, BCL2, BMP7, TIMP2, THY1
GO:0003081~regulation of systemic arterial blood pressure by renin-angiotensin	0.010437	16.7394	18.8237	ACE, AGTR2, ACE2
GO:0044409~entry into host	0.010437	16.7394	18.8237	ICAM1, CD209, ACE2
GO:0051828~entry into other organism during symbiotic interaction	0.010437	16.7394	18.8237	ICAM1, CD209, ACE2
GO:0052192~movement in environment of other organism during symbiotic interaction	0.010437	16.7394	18.8237	ICAM1, CD209, ACE2
GO:0045661~regulation of myoblast differentiation	0.010437	16.7394	18.8237	BMP4, NOTCH1, MYOCD
GO:0052126~movement in host environment	0.010437	16.7394	18.8237	ICAM1, CD209, ACE2
GO:0046718~entry of virus into host cell	0.010437	16.7394	18.8237	ICAM1, CD209, ACE2
GO:0051881~regulation of mitochondrial membrane potential	0.010437	16.7394	18.8237	HTT, BCL2, BAX
GO:0030260~entry into host cell	0.010437	16.7394	18.8237	ICAM1, CD209, ACE2
GO:0051806~entry into cell of other organism during symbiotic interaction	0.010437	16.7394	18.8237	ICAM1, CD209, ACE2
GO:0046902~regulation of mitochondrial membrane permeability	0.010437	16.7394	18.8237	HTT, BCL2, BAX
GO:0010885~regulation of cholesterol storage	0.010437	16.7394	18.8237	NR1H2, LPL, PPARA
GO:0048511~rhythmic process	0.0105592	16.9187	3.77455	LEP, BMP4, INHBA, BCL2, BAX, VEGFA, MMP14
GO:0051153~regulation of striated muscle cell differentiation	0.0107582	17.21	8.62755	BMP4, NOTCH1, MYOCD, BCL2
GO:0001933~negative regulation of protein amino acid phosphorylation	0.0107582	17.21	8.62755	PRKCA, SMAD7, BAX, ENG
GO:0042246~tissue regeneration	0.0107582	17.21	8.62755	NOTCH3, NOTCH1, SERPINE1, PLAU
GO:0007006~mitochondrial membrane organization	0.0107582	17.21	8.62755	MFN2, HTT, BCL2, BAX
GO:0045785~positive regulation of cell adhesion	0.0108906	17.4033	5.7517	SMAD7, DMP1, TGM2, CX3CL1, ALOX12
GO:0001890~placenta development	0.0108906	17.4033	5.7517	PPARD, BSG, NDP, SPINT1, EGLN1
GO:0007179~transforming growth factor beta receptor signaling pathway	0.0108906	17.4033	5.7517	PDGFB, PDGFA, GDF5, SMAD2, ENG
GO:0030003~cellular cation homeostasis	0.011459	18.2281	2.71734	PRKCA, EDNRA, ADM, BCL2, BAX, TGM2, LTF, CXCL12, CCL7, F2R
GO:0009636~response to toxin	0.0115265	18.3256	5.65741	PRKCA, SDC1, BCL2, BAX, SRF
GO:0007569~cell aging	0.0117106	18.5906	8.36611	HTT, BCL2, SERPINE1, ENG
GO:0046324~regulation of glucose import	0.0117106	18.5906	8.36611	PRKCA, PEA15, ADIPOQ, AKT2
hsa04010:MAPK signaling pathway	0.0184522	18.7993	2.19749	PRKCA, MAPK1, PDGFB, FGF9, PDGFA, MAPK14, MAPK3, PLA2G2A, FGF23, SRF, IL1A, AKT2
GO:0048812~neuron projection morphogenesis	0.0121006	19.1498	2.91636	PRKCA, NOTCH1, ADM, BCL2, WNT3A, CHST3, BMP7, SPON2, CXCL12
GO:0001654~eye development	0.0121637	19.24	3.66017	MFN2, BMP4, BAX, VEGFA, BMP7, KLF4, THY1
GO:0022415~viral reproductive process	0.0121859	19.2716	5.56616	ICAM1, CD209, ACE2, CD4, FURIN
GO:0031102~neuron projection regeneration	0.0124066	19.5859	17.2551	ADM, BCL2, CHST3
GO:0045909~positive regulation of vasodilation	0.0124066	19.5859	17.2551	AGTR2, ADM, HMOX1
GO:0051482~elevation of cytosolic calcium ion concentration during G-protein signaling, coupled to IP3 second messenger (phospholipase C activating)	0.0124066	19.5859	17.2551	EDNRA, TGM2, F2R
GO:0048339~paraxial mesoderm development	0.0124066	19.5859	17.2551	HTT, WNT3A, SMAD2
GO:0010888~negative regulation of lipid storage	0.0124066	19.5859	17.2551	NR1H2, PPARA, CRP
GO:0008354~germ cell migration	0.0124066	19.5859	17.2551	HMGCR, BAX, CXCL12
GO:0009894~regulation of catabolic process	0.0125611	19.8054	4.31378	PPARA, SMAD7, ADRA1B, PCSK9, FURIN, AKT2
GO:0032989~cellular component morphogenesis	0.0125789	19.8307	2.26011	PRKCA, COL18A1, WNT3A, CHST3, CXCL12, MFN2, NOTCH1, ADM, BAX, BCL2, SPON2, BMP7, NFATC1
GO:0010827~regulation of glucose transport	0.0127099	20.0161	8.12005	PRKCA, PEA15, ADIPOQ, AKT2
GO:0019229~regulation of vasoconstriction	0.0127099	20.0161	8.12005	ACE, ADM, ACE2, F2R
GO:0050865~regulation of cell activation	0.0134552	21.0638	3.15522	INHBA, IL6, PDGFB, PDGFA, HMOX1, CD4, BAD, THY1
GO:0048732~gland development	0.0134747	21.091	3.57884	BMP4, DDR1, SFRP1, BCL2, WNT3A, BMP7, APLN
GO:0031668~cellular response to extracellular stimulus	0.0135758	21.2322	5.39222	MYOCD, HMOX1, AXL, PCSK9, CTSD
GO:0001657~ureteric bud development	0.0137566	21.4839	7.88805	BMP4, CD44, PGF, BCL2
GO:0010906~regulation of glucose metabolic process	0.0137566	21.4839	7.88805	LEP, ADRA1B, ADIPOQ, AKT2
hsa04660:T cell receptor signaling pathway	0.0216352	21.6954	3.16907	MAPK1, MAPK14, MAPK3, NFAT5, CD4, NFATC1, AKT2
GO:0010863~positive regulation of phospholipase C activity	0.0143071	22.2456	5.30926	EDNRA, F2RL3, LTB4R, TGM2, F2R
GO:0007202~activation of phospholipase C activity	0.0143071	22.2456	5.30926	EDNRA, F2RL3, LTB4R, TGM2, F2R
hsa05223:Non-small cell lung cancer	0.0231503	23.0407	4.52724	PRKCA, MAPK1, MAPK3, BAD, AKT2
GO:0002697~regulation of immune effector process	0.0153738	23.7017	4.10022	PVR, ICAM1, IL6, HMOX1, NOS2, DPP4
GO:0006800~oxygen and reactive oxygen species metabolic process	0.0158433	24.3346	5.15078	BCL2, ACE2, NOS2, SOD3, ALOX12
GO:0031327~negative regulation of cellular biosynthetic process	0.0158751	24.3772	1.9685	PRKCA, PPARA, PPARD, IL6, PDGFB, PDGFA, SMAD7, SMAD2, ADIPOQ, NR1H2, EDNRA, INHBA, NR1I2, ENG, KLF4, IGFBP5
GO:0030595~leukocyte chemotaxis	0.0159932	24.5355	7.46167	PRKCA, IL6, PDGFB, CX3CL1
GO:0031214~biomineral formation	0.0159932	24.5355	7.46167	ALPL, ALOX15, ENAM, DMP1
GO:0008219~cell death	0.0160157	24.5657	1.82391	COL4A3, IER3, PPARD, IL6, HTT, LYZ, BAD, CIAPIN1, OSM, PEA15, HMOX1, F3, BAX, BCL2, TGM2, CTSD, ADRA1A, IL1A, F2R
GO:0007169~transmembrane receptor protein tyrosine kinase signaling pathway	0.0160302	24.585	2.77314	DDR1, PDGFB, FGF9, PDGFA, VEGFA, AXL, FGF23, CD4, AKT2
GO:0010862~positive regulation of pathway-restricted SMAD protein phosphorylation	0.016786	25.5902	14.7901	BMP4, BMP7, ENG
GO:0030279~negative regulation of ossification	0.016786	25.5902	14.7901	SOST, BCL2, FGF23
GO:0035265~organ growth	0.016786	25.5902	14.7901	BCL2, ADRA1B, SMAD2
GO:0016265~death	0.0170643	25.957	1.81131	COL4A3, IER3, PPARD, IL6, HTT, LYZ, BAD, CIAPIN1, OSM, PEA15, HMOX1, F3, BAX, BCL2, TGM2, CTSD, ADRA1A, IL1A, F2R
GO:0010675~regulation of cellular carbohydrate metabolic process	0.0171835	26.1136	7.26531	LEP, ADRA1B, ADIPOQ, AKT2
GO:0010518~positive regulation of phospholipase activity	0.0174795	26.5012	5.00148	EDNRA, F2RL3, LTB4R, TGM2, F2R
GO:0006917~induction of apoptosis	0.017648	26.721	2.37258	PRKCA, INHBA, MAPK1, COL4A3, HTT, HMOX1, BAX, TGM2, PCSK9, BAD, PRKCE
GO:0012502~induction of programmed cell death	0.018037	27.226	2.36519	PRKCA, INHBA, MAPK1, COL4A3, HTT, HMOX1, BAX, TGM2, PCSK9, BAD, PRKCE
GO:0042475~odontogenesis of dentine-containing tooth	0.018422	27.7226	7.07902	BMP4, BSG, BAX, BMP7
GO:0017015~regulation of transforming growth factor beta receptor signaling pathway	0.018422	27.7226	7.07902	HTRA1, SMAD2, FURIN, ENG
GO:0006109~regulation of carbohydrate metabolic process	0.018422	27.7226	7.07902	LEP, ADRA1B, ADIPOQ, AKT2
GO:0019395~fatty acid oxidation	0.018422	27.7226	7.07902	PPARD, MAPK14, ADIPOQ, ALOX12
GO:0030072~peptide hormone secretion	0.018422	27.7226	7.07902	LEP, IL6, HTT, SMAD2
GO:0034440~lipid oxidation	0.018422	27.7226	7.07902	PPARD, MAPK14, ADIPOQ, ALOX12
hsa05221:Acute myeloid leukemia	0.0292201	28.2216	4.21502	MAPK1, PPARD, MAPK3, BAD, AKT2
hsa04810:Regulation of actin cytoskeleton	0.0292756	28.2675	2.27415	MAPK1, PDGFB, FGF9, LIMK1, PDGFA, ITGA5, MAPK3, FGF23, MSN, F2R
GO:0009890~negative regulation of biosynthetic process	0.0188487	28.2692	1.92727	PRKCA, PPARA, PPARD, IL6, PDGFB, PDGFA, SMAD7, SMAD2, ADIPOQ, NR1H2, EDNRA, INHBA, NR1I2, ENG, KLF4, IGFBP5
hsa04640:Hematopoietic cell lineage	0.0295573	28.4998	3.41123	IL6, CD44, CD34, ITGA5, CD4, IL1A
GO:0051279~regulation of release of sequestered calcium ion into cytosol	0.0191868	28.6997	13.8041	EDNRA, BAX, THY1
GO:0016032~viral reproduction	0.0192174	28.7385	4.86059	ICAM1, CD209, ACE2, CD4, FURIN
GO:0010517~regulation of phospholipase activity	0.0192174	28.7385	4.86059	EDNRA, F2RL3, LTB4R, TGM2, F2R
GO:0032846~positive regulation of homeostatic process	0.0197089	29.3595	6.90204	EDNRA, TNFSF11, BAX, THY1
hsa04210:Apoptosis	0.030871	29.5746	3.37202	BCL2, BAX, BAD, IL1A, CAPN1, AKT2
GO:0009913~epidermal cell differentiation	0.020125	29.8812	4.79308	FLG, SPRR3, MADCAM1, JAG1, KLF4
GO:0006937~regulation of muscle contraction	0.020125	29.8812	4.79308	PRKCA, MYOCD, SMAD7, SRF, F2R
hsa04670:Leukocyte transendothelial migration	0.0317303	30.2698	2.90051	PRKCA, ICAM1, MAPK14, MSN, CXCL12, MMP2, THY1
GO:0002790~peptide secretion	0.0210443	31.021	6.7337	LEP, IL6, HTT, SMAD2
GO:0001570~vasculogenesis	0.0210443	31.021	6.7337	EGFL7, MYOCD, VEGFA, ENG
GO:0034329~cell junction assembly	0.0210443	31.021	6.7337	ITGA5, SMAD7, BCL2, THY1
GO:0003007~heart morphogenesis	0.0210587	31.0386	4.72743	SMAD7, WNT3A, MESP1, SRF, ENG
hsa04080:Neuroactive ligand-receptor interaction	0.033483	31.6681	2.10092	LEP, EDNRA, F2RL3, AGTR2, LTB4R, NPY2R, PRSS3, ADRA1B, ADRA1A, ADRA2B, F2R
GO:0043535~regulation of blood vessel endothelial cell migration	0.0217223	31.8504	12.9413	AGTR2, PDGFB, VEGFA
GO:0051148~negative regulation of muscle cell differentiation	0.0217223	31.8504	12.9413	BMP4, NOTCH1, RCAN1
GO:0045446~endothelial cell differentiation	0.0217223	31.8504	12.9413	COL18A1, JAG1, ENG
GO:0007409~axonogenesis	0.0218148	31.9628	2.86095	PRKCA, NOTCH1, BCL2, WNT3A, CHST3, BMP7, SPON2, CXCL12
GO:0043009~chordate embryonic development	0.0219957	32.1822	2.29373	MFN2, EDNRA, BMP4, SFRP1, FGF9, HTT, WNT3A, SPINT1, SMAD2, EGLN1, SRF
GO:0042035~regulation of cytokine biosynthetic process	0.0220185	32.2097	4.66354	INHBA, IL6, HMOX1, CD4, IL1A
GO:0016044~membrane organization	0.0223521	32.6124	2.17387	MFN2, PREB, LRP1, HTT, CD209, BCL2, BAX, SORL1, CRP, MRC2, SNAP23, LRP5
GO:0022404~molting cycle process	0.0224282	32.7039	6.57337	PPARD, NOTCH1, PDGFA, BCL2
GO:0022405~hair cycle process	0.0224282	32.7039	6.57337	PPARD, NOTCH1, PDGFA, BCL2
GO:0001942~hair follicle development	0.0224282	32.7039	6.57337	PPARD, NOTCH1, PDGFA, BCL2
GO:0001649~osteoblast differentiation	0.0224282	32.7039	6.57337	BMP4, FGF9, SP7, IGFBP5
GO:0033189~response to vitamin A	0.0224282	32.7039	6.57337	BMP4, CD44, PDGFA, KLF4
GO:0042742~defense response to bacterium	0.0229719	33.3544	3.69752	IL6, LYZ, PLA2G2A, LTF, NOS2, S100A12
GO:0000302~response to reactive oxygen species	0.0230047	33.3935	4.60136	PRKCA, SDC1, HMOX1, BCL2, SERPINE1
GO:0009792~embryonic development ending in birth or egg hatching	0.0231335	33.5467	2.27313	MFN2, EDNRA, BMP4, SFRP1, FGF9, HTT, WNT3A, SPINT1, SMAD2, EGLN1, SRF
hsa04621:NOD-like receptor signaling pathway	0.0361525	33.7489	3.94308	MAPK1, IL6, MAPK14, MAPK3, CCL7
GO:0001775~cell activation	0.0234143	33.8794	2.40489	ICAM1, IL6, PDGFA, BCL2, BAX, CD4, CX3CL1, CXCL12, DPP4, F2R
GO:0042633~hair cycle	0.0238605	34.405	6.4205	PPARD, NOTCH1, PDGFA, BCL2
GO:0042303~molting cycle	0.0238605	34.405	6.4205	PPARD, NOTCH1, PDGFA, BCL2
GO:0002053~positive regulation of mesenchymal cell proliferation	0.0243883	35.0214	12.1801	FGF9, PDGFA, VEGFA
GO:0042310~vasoconstriction	0.0243883	35.0214	12.1801	EDNRA, ACTA2, ADRA1B
GO:0048873~homeostasis of number of cells within a tissue	0.0243883	35.0214	12.1801	BCL2, BAX, F2R
GO:0008016~regulation of heart contraction	0.0250567	35.7944	4.48184	PRKCA, AGTR2, SMAD7, ADRA1B, NOS2
GO:0032496~response to lipopolysaccharide	0.0250567	35.7944	4.48184	MAPK1, ADM, MAPK14, F2R, TRIB1
hsa04722:Neurotrophin signaling pathway	0.0390623	35.9513	2.76016	MAPK1, MAPK14, BCL2, BAX, MAPK3, BAD, AKT2
GO:0070661~leukocyte proliferation	0.0253414	36.121	6.27458	ACE, BCL2, BAX, CXCL12
GO:0001656~metanephros development	0.0253414	36.121	6.27458	BMP4, CD44, PGF, BCL2
GO:0032943~mononuclear cell proliferation	0.0253414	36.121	6.27458	ACE, BCL2, BAX, CXCL12
GO:0048858~cell projection morphogenesis	0.0256388	36.4604	2.53544	PRKCA, NOTCH1, ADM, BCL2, WNT3A, CHST3, BMP7, SPON2, CXCL12
GO:0046879~hormone secretion	0.0268707	37.8486	6.13515	LEP, IL6, HTT, SMAD2
GO:0043433~negative regulation of transcription factor activity	0.0268707	37.8486	6.13515	SMAD7, HMOX1, EGLN1, TRIB1
GO:0046890~regulation of lipid biosynthetic process	0.0268707	37.8486	6.13515	NR1H2, LEP, PDGFB, PDGFA
GO:0010464~regulation of mesenchymal cell proliferation	0.0271804	38.1931	11.5034	FGF9, PDGFA, VEGFA
GO:0001837~epithelial to mesenchymal transition	0.0271804	38.1931	11.5034	NOTCH1, BMP7, NFATC1
GO:0045987~positive regulation of smooth muscle contraction	0.0271804	38.1931	11.5034	MYOCD, SRF, F2R
GO:0002062~chondrocyte differentiation	0.0271804	38.1931	11.5034	PRKCA, FGF9, MAPK14
GO:0034097~response to cytokine stimulus	0.0272158	38.2323	4.36838	PRKCA, BCL2, MMP3, SRF, ADIPOQ
GO:0043281~regulation of caspase activity	0.0272158	38.2323	4.36838	COL4A3, F3, BAX, BAD, F2R
GO:0048839~inner ear development	0.0272158	38.2323	4.36838	FGF9, PDGFA, WNT3A, NR4A3, JAG1
hsa04666:Fc gamma R-mediated phagocytosis	0.0427056	38.6146	3.08806	PRKCA, MAPK1, LIMK1, MAPK3, PRKCE, AKT2
GO:0045834~positive regulation of lipid metabolic process	0.0284483	39.5846	6.00177	NR1H2, PPARA, ADIPOQ, AKT2
GO:0010810~regulation of cell-substrate adhesion	0.0284483	39.5846	6.00177	DDR1, BCL2, DMP1, MMP14
GO:0018108~peptidyl-tyrosine phosphorylation	0.0284483	39.5846	6.00177	OSM, TYK2, DDR1, F2R
hsa04614:Renin-angiotensin system	0.0453482	40.483	8.62839	ACE, AGTR2, ACE2
GO:0046903~secretion	0.0300359	41.2855	2.30068	LEP, ACE, IL6, HTT, HMOX1, NFAT5, NPPB, SMAD2, FURIN, CXCL10
GO:0050731~positive regulation of peptidyl-tyrosine phosphorylation	0.0300741	41.3258	5.87408	OSM, IL6, CD4, ADIPOQ
GO:0051402~neuron apoptosis	0.0300945	41.3473	10.898	HTT, BCL2, BAX
GO:0034103~regulation of tissue remodeling	0.0300945	41.3473	10.898	TNFSF11, BAX, VEGFA
GO:0048008~platelet-derived growth factor receptor signaling pathway	0.0300945	41.3473	10.898	PDGFB, PDGFA, VEGFA
GO:0008361~regulation of cell size	0.0302331	41.4935	2.6804	INHBA, AGTR2, PDGFB, LIMK1, BCL2, ADRA1B, NPPB, ALOX12
GO:0012501~programmed cell death	0.0311154	42.416	1.80741	COL4A3, IER3, PPARD, IL6, HTT, BAD, CIAPIN1, OSM, PEA15, F3, BAX, BCL2, TGM2, ADRA1A, IL1A, F2R
GO:0006979~response to oxidative stress	0.0313778	42.6877	2.94599	PRKCA, MSRA, SDC1, HMOX1, BCL2, SERPINE1, MMP14
GO:0018212~peptidyl-tyrosine modification	0.031748	43.069	5.7517	OSM, TYK2, DDR1, F2R
GO:0010721~negative regulation of cell development	0.031748	43.069	5.7517	BMP4, SMAD7, BMP7, THY1
GO:0048667~cell morphogenesis involved in neuron differentiation	0.0318622	43.1861	2.64193	PRKCA, NOTCH1, BCL2, WNT3A, CHST3, BMP7, SPON2, CXCL12
GO:0032374~regulation of cholesterol transport	0.0331265	44.4678	10.3531	NR1H2, LEP, ADIPOQ
GO:0048678~response to axon injury	0.0331265	44.4678	10.3531	BCL2, BAX, CHST3
GO:0032371~regulation of sterol transport	0.0331265	44.4678	10.3531	NR1H2, LEP, ADIPOQ
GO:0001990~regulation of systemic arterial blood pressure by hormone	0.0331265	44.4678	10.3531	ACE, AGTR2, ACE2
GO:0010524~positive regulation of calcium ion transport into cytosol	0.0331265	44.4678	10.3531	EDNRA, BAX, THY1
GO:0007517~muscle organ development	0.033356	44.6974	2.61689	AEBP1, SMAD7, MAPK14, RCAN1, ENG, F2R, IGFBP5, CXCL10
GO:0033500~carbohydrate homeostasis	0.0334699	44.8111	5.63432	SERPINE1, ADRA1B, BAD, ADIPOQ
GO:0009914~hormone transport	0.0334699	44.8111	5.63432	LEP, IL6, HTT, SMAD2
GO:0019217~regulation of fatty acid metabolic process	0.0334699	44.8111	5.63432	NR1H2, PPARA, ADIPOQ, AKT2
GO:0042593~glucose homeostasis	0.0334699	44.8111	5.63432	SERPINE1, ADRA1B, BAD, ADIPOQ
GO:0034101~erythrocyte homeostasis	0.0334699	44.8111	5.63432	BMP4, INHBA, HMOX1, VEGFA
GO:0000902~cell morphogenesis	0.0337598	45.0994	2.13265	PRKCA, COL18A1, NOTCH1, ADM, BCL2, WNT3A, CHST3, BMP7, SPON2, CXCL12, NFATC1
GO:0060537~muscle tissue development	0.0346574	45.9831	3.31298	SMAD7, MAPK14, RCAN1, ENG, F2R, IGFBP5
GO:0015718~monocarboxylic acid transport	0.0352394	46.5489	5.52163	PPARA, ACE, PPARD, PLIN2
GO:0042110~T cell activation	0.0356839	46.9773	3.28669	ICAM1, BCL2, BAX, CD4, CXCL12, DPP4
GO:0030514~negative regulation of BMP signaling pathway	0.0362726	47.5397	9.86006	SOST, HTRA1, SMAD7
GO:0002673~regulation of acute inflammatory response	0.0362726	47.5397	9.86006	OSM, IL6, KLKB1
GO:0006024~glycosaminoglycan biosynthetic process	0.0362726	47.5397	9.86006	HAS1, UGDH, CHST3
GO:0043255~regulation of carbohydrate biosynthetic process	0.0362726	47.5397	9.86006	LEP, ADIPOQ, AKT2
GO:0045933~positive regulation of muscle contraction	0.0362726	47.5397	9.86006	MYOCD, SRF, F2R
GO:0010605~negative regulation of macromolecule metabolic process	0.0364209	47.6805	1.6926	PRKCA, BMP4, PPARA, PPARD, IL6, SMAD7, SMAD2, FURIN, ADIPOQ, NR1H2, INHBA, NR1I2, BAX, ADRA1B, PCSK9, ENG, KLF4, IGFBP5
GO:0043392~negative regulation of DNA binding	0.0370564	48.2797	5.41337	SMAD7, HMOX1, EGLN1, TRIB1
GO:0048015~phosphoinositide-mediated signaling	0.0382782	49.4137	3.92161	EDNRA, F2RL3, LTB4R, TGM2, F2R
GO:0048568~embryonic organ development	0.0383249	49.4565	2.80897	FGF9, WNT3A, VEGFA, SPINT1, EGLN1, NR4A3, BMP7
GO:0007219~Notch signaling pathway	0.0389206	50.0004	5.30926	NOTCH3, NOTCH1, JAG1, MESP1
GO:0008584~male gonad development	0.0389206	50.0004	5.30926	SDC1, FGF9, BCL2, BAX
GO:0048286~lung alveolus development	0.0395287	50.5499	9.41187	BMP4, PDGFA, VEGFA
GO:0001947~heart looping	0.0395287	50.5499	9.41187	WNT3A, SRF, ENG
GO:0007157~heterophilic cell adhesion	0.0395287	50.5499	9.41187	ICAM1, ITGA5, CD209
GO:0019935~cyclic-nucleotide-mediated signaling	0.0399768	50.9512	3.18556	AGTR2, ADM, NPY2R, ADRA1B, TGM2, NOS2
GO:0016310~phosphorylation	0.0404838	51.4016	1.63923	PRKCA, TRPM7, LIMK1, SMAD7, AXL, SMAD2, PRKCE, TRIB1, TYK2, OSM, DDR1, MAPK1, MAPK14, BCL2, MAPK3, ADRA2B, BMP7, F2R, AKT2
GO:0001701~in utero embryonic development	0.0416721	52.4417	2.74513	MFN2, EDNRA, WNT3A, SPINT1, SMAD2, EGLN1, SRF
GO:0032535~regulation of cellular component size	0.0427725	53.3863	2.29219	INHBA, AGTR2, PDGFB, LIMK1, BCL2, ADRA1B, NPPB, CXCL12, ALOX12
GO:0006919~activation of caspase activity	0.0427895	53.4008	5.11262	COL4A3, F3, BAX, F2R
GO:0043279~response to alkaloid	0.0427895	53.4008	5.11262	EDNRA, HMOX1, BCL2, ADRA1B
GO:0045777~positive regulation of blood pressure	0.0428911	53.4871	9.00266	ADRA1B, ENG, ADIPOQ
GO:0007044~cell-substrate junction assembly	0.0428911	53.4871	9.00266	ITGA5, BCL2, THY1
GO:0050886~endocrine process	0.0428911	53.4871	9.00266	ACE, AGTR2, ACE2
GO:0006023~aminoglycan biosynthetic process	0.0428911	53.4871	9.00266	HAS1, UGDH, CHST3
GO:0045664~regulation of neuron differentiation	0.0433941	53.912	3.1137	NOTCH3, NOTCH1, LIMK1, BCL2, TIMP2, THY1
GO:0016055~Wnt receptor signaling pathway	0.0433941	53.912	3.1137	WNT7B, WISP1, SFRP1, NDP, WNT3A, LRP5
GO:0008203~cholesterol metabolic process	0.0439093	54.3435	3.75111	LEP, PPARD, HMGCR, SORL1, PCSK9
GO:0042391~regulation of membrane potential	0.0445711	54.8922	3.09047	PPARD, HTT, SMAD7, BCL2, BAX, ADIPOQ
GO:0030203~glycosaminoglycan metabolic process	0.0447936	55.0753	5.01967	BGN, HAS1, UGDH, CHST3
GO:0001101~response to acid	0.0463562	56.3413	8.62755	BCL2, BAX, MMP3
GO:0009612~response to mechanical stimulus	0.0468438	56.7294	4.93003	PRKCA, BMP4, RCAN1, MMP14
GO:0034330~cell junction organization	0.0489395	58.3609	4.84354	ITGA5, SMAD7, BCL2, THY1
GO:0032504~multicellular organism reproduction	0.0496634	58.9109	1.84243	BMP4, HMGCR, HTT, MMP14, CXCL12, LEP, GSR, INHBA, NOTCH1, BAX, BCL2, VEGFA, APLN
GO:0048609~reproductive process in a multicellular organism	0.0496634	58.9109	1.84243	BMP4, HMGCR, HTT, MMP14, CXCL12, LEP, GSR, INHBA, NOTCH1, BAX, BCL2, VEGFA, APLN
GO:0048730~epidermis morphogenesis	0.0499202	59.1043	8.28245	NOTCH1, BCL2, KLF4
GO:0010594~regulation of endothelial cell migration	0.0499202	59.1043	8.28245	AGTR2, PDGFB, VEGFA
GO:0006801~superoxide metabolic process	0.0499202	59.1043	8.28245	NOS2, SOD3, ALOX12
GO:0001910~regulation of leukocyte mediated cytotoxicity	0.0499202	59.1043	8.28245	PVR, ICAM1, NOS2
GO:0045862~positive regulation of proteolysis	0.0499202	59.1043	8.28245	SMAD7, KLKB1, FURIN
GO:0060627~regulation of vesicle-mediated transport	0.0499811	59.15	3.59481	PRKCA, NR1H2, HMOX1, PCSK9, ADIPOQ

## Sheet: module7
Term	PValue	FDR (%)	Fold Enrichment	Genes
GO:0009611~response to wounding	8.06992e-06	0.0116463	11.9114	KLF6, OLR1, CCL20, CXCR4, TGFBR2, TGFB3, ITGB3
GO:0007155~cell adhesion	3.94544e-05	0.0569277	9.01867	OLR1, PECAM1, ITGB3, ITGB1, EMILIN1, ITGA2B, CHAD
GO:0022610~biological adhesion	3.97741e-05	0.0573888	9.0058	OLR1, PECAM1, ITGB3, ITGB1, EMILIN1, ITGA2B, CHAD
GO:0042060~wound healing	0.000899175	1.28993	18.8873	KLF6, TGFBR2, TGFB3, ITGB3
GO:0045860~positive regulation of protein kinase activity	0.00140649	2.01086	16.177	CXCR4, TGFBR2, TGFB3, SDC4
GO:0034330~cell junction organization	0.00153654	2.19488	47.4667	TLN1, TGFB3, ITGB3
GO:0033674~positive regulation of kinase activity	0.00155644	2.22301	15.6167	CXCR4, TGFBR2, TGFB3, SDC4
GO:0051347~positive regulation of transferase activity	0.0017368	2.47761	15.0311	CXCR4, TGFBR2, TGFB3, SDC4
GO:0045321~leukocyte activation	0.00177858	2.53651	14.9069	KLF6, CXCR4, TGFBR2, ITGB1
GO:0007229~integrin-mediated signaling pathway	0.00230724	3.27882	38.6514	ITGB3, ITGB1, ITGA2B
GO:0044093~positive regulation of molecular function	0.00246428	3.49831	7.69511	CXCR4, TGFBR2, TGFB3, STIM1, SDC4
GO:0001775~cell activation	0.00289165	4.0933	12.5696	KLF6, CXCR4, TGFBR2, ITGB1
